# Supplementary material for: Whole Genome Sequencing and Annotation of Naematelia aurantialba (Basidiomycota, Edible-Medicinal Fungi)
Source: J Fungi (Basel). 2021 Dec 22;8(1):6. doi: 10.3390/jof8010006 (PMC8777972; doi:10.3390/jof8010006)
Supplement: Supplementary file 1 [file jof-08-00006-s001.zip]

Archive with 2 entries (2 files):
- jof-1481592-supplementary/Revised-Supplementary material .xlsx
- jof-1481592-supplementary/Revised-Supplementary material.pdf
