# Supplementary material for: Whole Genome Sequencing and Annotation of Naematelia aurantialba (Basidiomycota, Edible-Medicinal Fungi)
Source: J Fungi (Basel). 2021 Dec 22;8(1):6. doi: 10.3390/jof8010006 (PMC8777972; doi:10.3390/jof8010006)
Supplement: Supplementary file 1 [file jof-08-00006-s001.zip › jof-1481592-supplementary/Revised-Supplementary material .xlsx]

## Sheet: Table S1
Table S1 Basidiomycetes and the origin of their genomes used in the study
Species	Abbreviation		Download website
Agaricus bisporus H97	A. bisporus	H97	https://www.ncbi.nlm.nih.gov/genome/858?genome_assembly_id=31528
Auricularia heimuer Dai 13782	A. heimuer	Dai 13782	https://www.ncbi.nlm.nih.gov/genome/56846?genome_assembly_id=328042
Annulohypoxylon stygium FL0470	A.stygium	FL0470	https://mycocosm.jgi.doe.gov/Annsty1/Annsty1.home.html
Coprinopsis cinerea okayama7#130	C. cinerea	7#130	https://www.ncbi.nlm.nih.gov/genome/71?genome_assembly_id=22772
Ganoderma lucidum G.260125-1	G. lucidum	G.260125-1	https://www.ncbi.nlm.nih.gov/genome/11238?genome_assembly_id=40002
Hericium erinaceus 0605	H. erinaceus	0605	https://www.ncbi.nlm.nih.gov/genome/82251?genome_assembly_id=1557685
Lentinula edodes B17	L. edodes	B17	https://www.ncbi.nlm.nih.gov/genome/10984?genome_assembly_id=264928
Naematelia aurantialba NX-20	N. aurantialba	NX-20	Our sequenced genome data
Naematelia encephala 68-887.2	N. encephala	68-887.2	https://www.ncbi.nlm.nih.gov/genome/54273?genome_assembly_id=315191
Phanerochaete chrysosporium RP-78	P. chrysosporium	RP-78	https://mycocosm.jgi.doe.gov/Agabi_varbisH97_2/Agabi_varbisH97_2.home.html
Pleurotus ostreatus PC15	P. ostreatus	PC15	https://www.ncbi.nlm.nih.gov/genome/909?genome_assembly_id=202364
Peniophora sp.CONTA	Peniophora sp.	CONTA	https://mycocosm.jgi.doe.gov/Lopni1/Lopni1.home.html
Schizophyllum commune H4-8	S. commune	H4-8	https://mycocosm.jgi.doe.gov/Schco3/Schco3.home.html
Serpula lacrymans MAD-698-R-SB12	S. lacrymans	MAD-698-R-SB12	https://mycocosm.jgi.doe.gov/PosplRSB12_1/PosplRSB12_1.home.html
Stereum hirsutum FP-91666 SS1	S. hirsutum	FP-91666 SS1	https://www.ncbi.nlm.nih.gov/genome/3192?genome_assembly_id=34384
Tremella fuciformis Tr26	T. fuciformis	Tr26	https://www.ncbi.nlm.nih.gov/genome/37180?genome_assembly_id=230425
Tremella mesenterica ATCC 28783	T. mesenterica	ATCC 28783	https://www.ncbi.nlm.nih.gov/genome/11041?genome_assembly_id=442534
Tremella mesenterica DSM 1558	T. mesenterica	DSM 1558	https://www.ncbi.nlm.nih.gov/genome/11041?genome_assembly_id=39940
Trichosporon oleaginosus IBC0246	T. oleaginosus	IBC0246	https://www.ncbi.nlm.nih.gov/genome/38460?genome_assembly_id=232673
Volvariella volvacea V23	V. volvacea	V23	https://www.ncbi.nlm.nih.gov/genome/14502?genome_assembly_id=44801

## Sheet: Table S2
Table S2 Comparative genomics analysis of Repeat sequence and Noncoding RNA
Comparative genomics analysis of Repeat sequence
Sample ID	Type	Number(#)	Total Length(bp)	In Genome(%)	Average length(bp)
N.encephala	DNA	530	39473	0.1995	87
N.encephala	LINE	239	20089	0.1015	94
N.encephala	LTR	644	58354	0.2949	94
N.encephala	RC	38	6538	0.033	172
N.encephala	SINE	15	1516	0.0077	101
N.encephala	Total	1484	116311	0.5878	93
N.encephala	Unknown	18	1455	0.0074	81
N. aurantialba	DNA	418	39323	0.1873	103
N. aurantialba	LINE	395*	39539	0.1883	109
N. aurantialba	LTR	643	115566	0.5504	184
N. aurantialba	RC	68	8542	0.0407	126
N. aurantialba	SINE	9	1030	0.0049	114
N. aurantialba	Total	1549	191748	0.9132	139
N. aurantialba	Unknown	16	1593	0.0076	100
T.fuciformis	DNA	206	15024	0.0636	76
T.fuciformis	LINE	150	9830	0.0416	68
T.fuciformis	LTR	775	117593	0.4975	153
T.fuciformis	RC	29	6012	0.0254	207
T.fuciformis	SINE	7	697	0.0029	100
T.fuciformis	Total	1177	147433	0.6238	129
T.fuciformis	Unknown	10	888	0.0038	89
T.mesenterica	DNA	600	74100	0.2587	130
T.mesenterica	LINE	220	16896	0.059	82
T.mesenterica	LTR	3597	1541004	5.3806	444
T.mesenterica	RC	114	31976	0.1116	291
T.mesenterica	SINE	11	636	0.0022	58
T.mesenterica	Total	4551	1658678	5.7915	380
T.mesenterica	Unknown	9	520	0.0018	58
Sample ID	Type	Number(#)	Repeat Size(bp)	Total Length(bp)	In Genome(%)
N.encephala	TR	5477	1~1,433	289770	1.4645
N.encephala	Minisatellite DNA	3911	10~60	211774	1.0703
N.encephala	Microsatellite DNA	839	2~6	50396	0.2547
N. aurantialba	TR	12449*	1~982	583229	2.7775
N. aurantialba	Minisatellite DNA	9096*	10~60	453057	2.1576
N. aurantialba	Microsatellite DNA	1448*	2~6	91405	0.4353
T.fuciformis	TR	1286	2~243	55905	0.2365
T.fuciformis	Minisatellite DNA	936	10~60	39852	0.1686
T.fuciformis	Microsatellite DNA	172	2~6	6715	0.0284
T.mesenterica	TR	7333	1~1,063	614228	2.1447
T.mesenterica	Minisatellite DNA	5546	10~60	355662	1.2418
T.mesenterica	Microsatellite DNA	617	2~6	32233	0.1125
Comparative genomics analysis of Noncoding RNA
Sample ID	Type	Number(#)	Average length(bp)	Total length(bp)
N.encephala	18s(denovo)	0	0	0
N.encephala	28s(denovo)	1	3493	3493
N.encephala	5.8s(denovo)	0	0	0
N.encephala	5s(denovo)	12	115	1378
N.encephala	miRNA	0	0	0
N.encephala	snRNA	0	0	0
N.encephala	sRNA	0	0	0
N.encephala	tRNA	46	92	4245
N. aurantialba	18s(denovo)	1	1802	1802
N. aurantialba	28s(denovo)	1	3492	3492
N. aurantialba	5.8s(denovo)	0	0	0
N. aurantialba	5s(denovo)	9	115	1034
N. aurantialba	miRNA	0	0	0
N. aurantialba	miRNA	0	0	0
N. aurantialba	snRNA	7*	96	677
N. aurantialba	sRNA	0	0	0
N. aurantialba	tRNA	44	89	3925
T.fuciformis	18s(denovo)	1	1800	1800
T.fuciformis	28s(denovo)	1	3340	3340
T.fuciformis	5.8s(denovo)	0	0	0
T.fuciformis	5s(denovo)	9	114	1028
T.fuciformis	miRNA	0	0	0
T.fuciformis	snRNA	0	0	0
T.fuciformis	sRNA	0	0	0
T.fuciformis	tRNA	65	86	5643
T.mesenterica	18s(denovo)	3	1559	4676
T.mesenterica	28s(denovo)	3	3905	11716
T.mesenterica	5.8s(denovo)	0	0	0
T.mesenterica	5s(denovo)	5	114	572
T.mesenterica	miRNA	0	0	0
T.mesenterica	snRNA	0	0	0
T.mesenterica	sRNA	0	0	0
T.mesenterica	tRNA	46	90	4163

## Sheet: Table S3
Table S3 Summarizes of the annotations of Naematelia aurantialba
Database	Annotated Number	Annotated_percent (%)
NR	5218	95.0802
SwissProt	1819	33.145
KEGG	4604	83.8921
KOG	1495	27.2413
TCDB	281	5.12026
GO	3858	70.2988
PHI	699	12.7369
DFVF	248	4.51895
P450	26	0.473761
Secretory_Protein	188	3.42566
CAZy	201	3.66254
Pfam	3858	70.2988
Total	5488	100
Gene_id	Locus	{NR}	{SwissProt}	{KEGG}	{KOG}	{TCDB}	{GO}	{PHI}	{DFVF}	{P450}	{Secretory_Protein}	{CAZy}	{Pfam}
Annotation_num		5218	1819	4604	1495	281	3858	699	248	26	188	201	3858
A0002	{Contig10:35237:36193:-}	{XP_007007181.1; hypothetical protein TREMEDRAFT_64986 [Tremella mesenterica DSM 1558]}	{NA}	{tms:TREMEDRAFT_64986; }	{NA}	{NA}	{NA}	{NA}	{NA}	{NA}	{NA}	{NA}	{NA}
A0003	{Contig10:364037:365047:+}	{ORY33021.1; cytochrome c oxidase, subunit VIb, partial [Naematelia encephala]}	{Q01519; Cytochrome c oxidase subunit 6B }	{pfp:PFL1_02090; K02267 COX6B cytochrome c oxidase subunit 6b -- Metabolism; Energy metabolism; Oxidative phosphorylation [PATH:ko00190] Metabolism; Global and overview maps; Metabolic pathways [PATH:ko01100] Organismal Systems; Circulatory system; Cardiac muscle contraction [PATH:ko04260] Organismal Systems; Environmental adaptation; Thermogenesis [PATH:ko04714] Human Diseases; Endocrine and met…	{YLR038c; KOG3057 Cytochrome c oxidase, subunit VIb/COX12 C Energy production and conversion ;}	{gnl|TC-DB|Q01519; 3.D.4.8.1 Cytochrome c oxidase subunit 6B OS=Saccharomyces cerevisiae (strain ATCC 204508 / S288c) GN=COX12 PE=1 SV=2}	{GO:0005739; mitochondrion; cellular_component GO:0004129; cytochrome-c oxidase activity; molecular_function}	{NA}	{NA}	{NA}	{NA}	{NA}	{PF02297:Cytochrome oxidase c subunit VIb}
A0004	{Contig10:365577:368577:-}	{ORY33022.1; Rho GTPase activation protein [Naematelia encephala]}	{NA}	{cnb:CNBF3360; K20643 RGD1 Rho GTPase-activating protein RGD1 -- }	{NA}	{NA}	{GO:0007165; signal transduction; biological_process GO:0007021; tubulin complex assembly; biological_process GO:0007023; post-chaperonin tubulin folding pathway; biological_process GO:0048487; beta-tubulin binding; molecular_function}	{NA}	{NA}	{NA}	{NA}	{NA}	{PF02970:Tubulin binding cofactor A PF00620:RhoGAP domain}
A0005	{Contig10:369926:370654:+}	{ORY33023.1; hypothetical protein BCR39DRAFT_520792 [Naematelia encephala]}	{NA}	{NA}	{NA}	{NA}	{GO:0006413; translational initiation; biological_process}	{NA}	{NA}	{NA}	{NA}	{NA}	{PF00707:Translation initiation factor IF-3, C-terminal domain}
A0006	{Contig10:371177:373653:-}	{ORY33024.1; Metallo-dependent phosphatase-like protein [Naematelia encephala]}	{NA}	{cnb:CNBE0840; }	{NA}	{NA}	{GO:0016787; hydrolase activity; molecular_function}	{NA}	{NA}	{NA}	{NA}	{NA}	{PF00149:Calcineurin-like phosphoesterase}
A0007	{Contig10:378973:381124:-}	{ORY33027.1; hypothetical protein BCR39DRAFT_520802 [Naematelia encephala]}	{NA}	{cgi:CGB_F4610W; K05528 OCH1 alpha 1,6-mannosyltransferase 2.4.1.232 Metabolism; Glycan biosynthesis and metabolism; Various types of N-glycan biosynthesis [PATH:ko00513] Metabolism; Global and overview maps; Metabolic pathways [PATH:ko01100]}	{NA}	{NA}	{NA}	{NA}	{NA}	{NA}	{NA}	{ADV23039.1_; GT32 alpha-1,6-mannosyltransferase (EC 2.4.1.-); alpha-1,4-N-acetylglucosaminyltransferase (EC 2.4.1.-); alpha-1,4-N-acetylgalactosaminyltransferase (EC 2.4.1.-); -}	{NA}
A0008	{Contig10:382334:385114:-}	{NA}	{NA}	{NA}	{NA}	{NA}	{GO:0006355; regulation of transcription, DNA-dependent; biological_process GO:0008270; zinc ion binding; molecular_function GO:0000981; sequence-specific DNA binding RNA polymerase II transcription factor activity; molecular_function GO:0005634; nucleus; cellular_component}	{NA}	{NA}	{NA}	{NA}	{NA}	{PF00172:Fungal Zn(2)-Cys(6) binuclear cluster domain}
A0009	{Contig10:386961:390221:+}	{ORY33029.1; hypothetical protein BCR39DRAFT_327793 [Naematelia encephala]}	{NA}	{NA}	{NA}	{NA}	{GO:0032040; small-subunit processome; cellular_component}	{NA}	{NA}	{NA}	{NA}	{NA}	{PF04147:Nop14-like family }
A0010	{Contig10:390664:393571:-}	{ORY33030.1; hypothetical protein BCR39DRAFT_463850 [Naematelia encephala]}	{Q10179; Putative glycine--tRNA ligase }	{tms:TREMEDRAFT_45889; K01880 GARS, glyS1 glycyl-tRNA synthetase 6.1.1.14 Genetic Information Processing; Translation; Aminoacyl-tRNA biosynthesis [PATH:ko00970]}	{SPAC3F10.03; KOG2298 Glycyl-tRNA synthetase and related class II tRNA synthetase J Translation, ribosomal structure and biogenesis ;}	{NA}	{GO:0006418; tRNA aminoacylation for protein translation; biological_process GO:0000166; nucleotide binding; molecular_function GO:0005524; ATP binding; molecular_function GO:0004812; aminoacyl-tRNA ligase activity; molecular_function}	{NA}	{NA}	{NA}	{NA}	{NA}	{PF00587:tRNA synthetase class II core domain (G, H, P, S and T)}
A0011	{Contig10:393838:395193:+}	{ORY33031.1; cyclin-like protein [Naematelia encephala]}	{NA}	{NA}	{NA}	{NA}	{NA}	{NA}	{NA}	{NA}	{NA}	{NA}	{NA}
A0012	{Contig10:395484:396315:-}	{ORY33032.1; Golgi to vacuole transport-related protein [Naematelia encephala]}	{Q1JQA3; AP-3 complex subunit sigma-2 }	{tms:TREMEDRAFT_70308; K12399 AP3S AP-3 complex subunit sigma -- Cellular Processes; Transport and catabolism; Lysosome [PATH:ko04142]}	{Hs5031581; KOG0936 Clathrin adaptor complex, small subunit U Intracellular trafficking, secretion, and vesicular transport ;}	{NA}	{NA}	{PHI:9145; Q4ICG5 FgAP2mu (FGSG_05093) 5518 Fusarium graminearum Fusarium head blight Triticum aestivum (related: bread wheat) AP-2 complex subunit sigma Gene deletion: full; gene complementation reduced virulence}	{Q59QC5_CANAL; APS3 EAK92673.1 159 Candida albicans 5476 CAUTION: The sequence shown here is derived from an EMBL/GenBank/DDBJ whole genome shotgun (WGS) entry which is preliminary data. 15123810 XP_711881.1, XM_706788.1, XP_711910.1, XM_706817.1 {ID:PF01217; Description: Clat_adaptor_s} Isolated from a wide variety of substrates including humans animals invasive candidal disease invasive candida…	{NA}	{NA}	{NA}	{NA}
A0013	{Contig10:39115:40223:+}	{ORY28824.1; hypothetical protein BCR39DRAFT_559388 [Naematelia encephala]}	{NA}	{cne:CNF02090; }	{NA}	{NA}	{NA}	{NA}	{NA}	{NA}	{NA}	{NA}	{NA}
A0014	{Contig10:396577:400392:+}	{ORY33033.1; hypothetical protein BCR39DRAFT_520833 [Naematelia encephala]}	{NA}	{tms:TREMEDRAFT_74835; }	{NA}	{NA}	{GO:0007165; signal transduction; biological_process GO:0000155; two-component sensor activity; molecular_function}	{NA}	{NA}	{NA}	{NA}	{NA}	{PF00512:His Kinase A (phospho-acceptor) domain}
A0015	{Contig10:406617:409698:+}	{ORY33036.1; MCM2/3/5 family-domain-containing protein [Naematelia encephala]}	{O75001; DNA replication licensing factor mcm7 }	{tms:TREMEDRAFT_35470; K02210 MCM7, CDC47 DNA replication licensing factor MCM7 3.6.4.12 Genetic Information Processing; Replication and repair; DNA replication [PATH:ko03030] Cellular Processes; Cell growth and death; Cell cycle [PATH:ko04110] Cellular Processes; Cell growth and death; Cell cycle - yeast [PATH:ko04111] Cellular Processes; Cell growth and death; Meiosis - yeast [PATH:ko04113]}	{SPBC25D12.03c; KOG0482 DNA replication licensing factor, MCM7 component L Replication, recombination and repair ;}	{NA}	{GO:0006355; regulation of transcription, DNA-dependent; biological_process GO:0008134; transcription factor binding; molecular_function GO:0006270; DNA-dependent DNA replication initiation; biological_process GO:0005524; ATP binding; molecular_function GO:0003677; DNA binding; molecular_function GO:0016887; ATPase activity; molecular_function}	{PHI:1587; I1RSI4 GzOB027 5518 Fusarium graminearum Fusarium Ear Blight Triticum (related: wheat) transcription factor gene deletion unaffected pathogenicity}	{NA}	{NA}	{NA}	{NA}	{PF00158:Sigma-54 interaction domain PF00493:MCM2/3/5 family PF07726:ATPase family associated with various cellular activities (AAA) PF07728:AAA domain (dynein-related subfamily)}
A0016	{Contig10:410401:412290:-}	{ORY33037.1; WD40-repeat-containing domain protein [Naematelia encephala]}	{Q9XGN1; Protein TRANSPARENT TESTA GLABRA 1 }	{tms:TREMEDRAFT_41081; K11805 WDR68, HAN11 WD repeat-containing protein 68 -- }	{At5g24520; KOG0290 Conserved WD40 repeat-containing protein AN11 S Function unknown ;}	{NA}	{GO:0005515; protein binding; molecular_function}	{NA}	{NA}	{NA}	{NA}	{NA}	{PF00400:WD domain, G-beta repeat}
A0017	{Contig10:412643:416910:+}	{ODO09403.1; hypothetical protein I350_03003 [Cryptococcus amylolentus CBS 6273]}	{NA}	{gtr:GLOTRDRAFT_115469; K14327 UPF2, RENT2 regulator of nonsense transcripts 2 -- Genetic Information Processing; Translation; RNA transport [PATH:ko03013] Genetic Information Processing; Translation; mRNA surveillance pathway [PATH:ko03015]}	{NA}	{NA}	{GO:0003723; RNA binding; molecular_function GO:0005515; protein binding; molecular_function}	{NA}	{NA}	{NA}	{NA}	{NA}	{PF02854:MIF4G domain}
A0018	{Contig10:417424:421679:-}	{ORY33039.1; hypothetical protein BCR39DRAFT_520876 [Naematelia encephala]}	{NA}	{NA}	{NA}	{NA}	{NA}	{NA}	{NA}	{NA}	{NA}	{NA}	{NA}
A0019	{Contig10:422785:423742:+}	{XP_019049820.1; endoribonuclease [Kwoniella bestiolae CBS 10118]}	{Q10121; RutC family protein C23G10.2 }	{cnb:CNBF3230; }	{CE01809; KOG2317 Putative translation initiation inhibitor UK114/IBM1 J Translation, ribosomal structure and biogenesis ;}	{NA}	{NA}	{NA}	{NA}	{NA}	{NA}	{NA}	{NA}
A0020	{Contig10:424255:426115:+}	{ORY33041.1; ferritin-like domain-domain-containing protein [Naematelia encephala]}	{NA}	{tms:TREMEDRAFT_70436; }	{NA}	{NA}	{NA}	{NA}	{NA}	{NA}	{NA}	{NA}	{NA}
A0021	{Contig10:426496:430959:+}	{ORY33042.1; hypothetical protein BCR39DRAFT_463825 [Naematelia encephala]}	{NA}	{cnb:CNBF3440; K10581 UBE2O ubiquitin-conjugating enzyme E2 O 2.3.2.24 Genetic Information Processing; Folding, sorting and degradation; Ubiquitin mediated proteolysis [PATH:ko04120]}	{NA}	{NA}	{GO:0015031; protein transport; biological_process GO:0006464; protein modification process; biological_process}	{NA}	{NA}	{NA}	{NA}	{NA}	{PF05743:UEV domain}
A0022	{Contig10:431703:433867:-}	{ORY33043.1; hypothetical protein BCR39DRAFT_464011 [Naematelia encephala]}	{Q92368; Cell differentiation protein rcd1 }	{cnb:CNBC5010; K12606 RCD1, CNOT9, CAF40 CCR4-NOT transcription complex subunit 9 -- Genetic Information Processing; Folding, sorting and degradation; RNA degradation [PATH:ko03018]}	{SPAC29B12.06c; KOG3036 Protein involved in cell differentiation/sexual development R General function prediction only ;}	{NA}	{GO:0001104; RNA polymerase II transcription cofactor activity; molecular_function GO:0071203; WASH complex; cellular_component GO:0006357; regulation of transcription from RNA polymerase II promoter; biological_process GO:0016592; mediator complex; cellular_component}	{NA}	{NA}	{NA}	{NA}	{NA}	{PF10152:Predicted coiled-coil domain-containing protein (DUF2360) PF09606:ARC105 or Med15 subunit of Mediator complex non-fungal}
A0023	{Contig10:434496:439064:-}	{ORY33044.1; putative importin beta-4 subunit [Naematelia encephala]}	{NA}	{tms:TREMEDRAFT_41072; K20221 IPO4, RANBP4 importin-4 -- }	{NA}	{NA}	{GO:0008536; Ran GTPase binding; molecular_function GO:0005515; protein binding; molecular_function GO:0004674; protein serine/threonine kinase activity; molecular_function GO:0016192; vesicle-mediated transport; biological_process GO:0030117; membrane coat; cellular_component GO:0006886; intracellular protein transport; biological_process}	{NA}	{NA}	{NA}	{NA}	{NA}	{PF03378:CAS/CSE protein, C-terminus PF02985:HEAT repeat PF00514:Armadillo/beta-catenin-like repeat PF08064:UME (NUC010) domain PF01602:Adaptin N terminal region PF03810:Importin-beta N-terminal domain}
A0024	{Contig10:41226:43303:+}	{ORY28823.1; hypothetical protein BCR39DRAFT_505766 [Naematelia encephala]}	{NA}	{cnb:CNBF2600; }	{NA}	{NA}	{NA}	{NA}	{NA}	{NA}	{NA}	{NA}	{NA}
A0025	{Contig10:439410:442068:-}	{ORY33045.1; P-loop containing nucleoside triphosphate hydrolase protein [Naematelia encephala]}	{P05453; Eukaryotic peptide chain release factor GTP-binding subunit }	{tms:TREMEDRAFT_74837; K03267 ERF3, GSPT peptide chain release factor subunit 3 -- Genetic Information Processing; Translation; mRNA surveillance pathway [PATH:ko03015]}	{YDR172w; KOG0459 Polypeptide release factor 3 J Translation, ribosomal structure and biogenesis ;}	{NA}	{GO:0005525; GTP binding; molecular_function}	{NA}	{NA}	{NA}	{NA}	{NA}	{PF01926:50S ribosome-binding GTPase PF03144:Elongation factor Tu domain 2}
A0026	{Contig10:442590:444374:+}	{ORY33046.1; hypothetical protein BCR39DRAFT_582094 [Naematelia encephala]}	{NA}	{cne:CNF01530; K15437 AIMP1, ARC1 aminoacyl tRNA synthase complex-interacting multifunctional protein 1 -- }	{7303976; KOG2241 tRNA-binding protein J Translation, ribosomal structure and biogenesis ;}	{NA}	{GO:0000049; tRNA binding; molecular_function}	{NA}	{NA}	{NA}	{NA}	{NA}	{PF01588:Putative tRNA binding domain}
A0027	{Contig10:445281:446978:-}	{ORY33047.1; putative UDP-N-acetylglucosamine diphosphorylase [Naematelia encephala]}	{Q7ZWD4; UDP-N-acetylhexosamine pyrophosphorylase-like protein 1 }	{cgi:CGB_F4550C; K00972 UAP1 UDP-N-acetylglucosamine/UDP-N-acetylgalactosamine diphosphorylase 2.7.7.23 2.7.7.83 Metabolism; Carbohydrate metabolism; Amino sugar and nucleotide sugar metabolism [PATH:ko00520] Metabolism; Global and overview maps; Metabolic pathways [PATH:ko01100] Metabolism; Global and overview maps; Biosynthesis of antibiotics [PATH:ko01130]}	{YDL103c; KOG2388 UDP-N-acetylglucosamine pyrophosphorylase M Cell wall/membrane/envelope biogenesis ;}	{NA}	{GO:0008152; NA GO:0070569; uridylyltransferase activity; molecular_function}	{NA}	{NA}	{NA}	{NA}	{NA}	{PF01704:UTP--glucose-1-phosphate uridylyltransferase}
A0028	{Contig10:447997:449611:+}	{ORY33048.1; hypothetical protein BCR39DRAFT_520919 [Naematelia encephala]}	{NA}	{cne:CNF01570; }	{NA}	{NA}	{NA}	{NA}	{NA}	{NA}	{YES}	{NA}	{NA}
A0029	{Contig10:450501:452733:-}	{ORY33049.1; hypothetical protein BCR39DRAFT_520922 [Naematelia encephala]}	{NA}	{tms:TREMEDRAFT_35450; }	{NA}	{NA}	{GO:0005515; protein binding; molecular_function}	{NA}	{NA}	{NA}	{NA}	{NA}	{PF12937:F-box-like}
A0030	{Contig10:453362:454747:-}	{ORY33050.1; putative transcription initiation factor iib [Naematelia encephala]}	{O13749; Transcription initiation factor IIB }	{cnb:CNBF2750; K03124 TFIIB, GTF2B, SUA7, tfb transcription initiation factor TFIIB -- Genetic Information Processing; Transcription; Basal transcription factors [PATH:ko03022] Human Diseases; Cancers: Overview; Viral carcinogenesis [PATH:ko05203]}	{SPAC16E8.16; KOG1597 Transcription initiation factor TFIIB K Transcription ;}	{NA}	{GO:0030170; pyridoxal phosphate binding; molecular_function GO:0016831; carboxy-lyase activity; molecular_function GO:0019752; carboxylic acid metabolic process; biological_process GO:0017025; TBP-class protein binding; molecular_function}	{NA}	{NA}	{NA}	{NA}	{NA}	{PF00282:Pyridoxal-dependent decarboxylase conserved domain PF00382:Transcription factor TFIIB repeat}
A0031	{Contig10:455897:457347:+}	{ORY33051.1; chromatin modification-related protein EAF3 [Naematelia encephala]}	{P0CO87; Chromatin modification-related protein EAF3 }	{tms:TREMEDRAFT_36027; K11339 MORF4L1, MRG15, EAF3 mortality factor 4-like protein 1 -- }	{Hs6912448; KOG3001 Dosage compensation regulatory complex/histone acetyltransferase complex, subunit MSL-3/MRG15/EAF3, and related CHROMO domain-containing proteins BK Chromatin structure and dynamics ; Transcription ;}	{NA}	{NA}	{NA}	{NA}	{NA}	{NA}	{NA}	{NA}
A0032	{Contig10:458339:459067:-}	{ORY33052.1; dynein light chain in complex with an in vitro evolved peptide dimerized By leucine zipper [Naematelia encephala]}	{Q24117; Dynein light chain 1, cytoplasmic }	{cne:CNF01970; K10418 DYNLL dynein light chain LC8-type -- Organismal Systems; Excretory system; Vasopressin-regulated water reabsorption [PATH:ko04962]}	{7290522; KOG3430 Dynein light chain type 1 Z Cytoskeleton ;}	{NA}	{GO:0009236; cobalamin biosynthetic process; biological_process GO:0007017; microtubule-based process; biological_process GO:0016852; sirohydrochlorin cobaltochelatase activity; molecular_function GO:0030286; dynein complex; cellular_component}	{NA}	{NA}	{NA}	{NA}	{NA}	{PF01221:Dynein light chain type 1 PF01903:CbiX}
A0033	{Contig10:459747:460538:+}	{ORY33053.1; hypothetical protein BCR39DRAFT_520946 [Naematelia encephala]}	{NA}	{tms:TREMEDRAFT_36009; }	{NA}	{NA}	{NA}	{NA}	{NA}	{NA}	{NA}	{NA}	{NA}
A0034	{Contig10:460968:462523:-}	{ORY33054.1; hypothetical protein BCR39DRAFT_520948 [Naematelia encephala]}	{NA}	{cnb:CNBF3900; K20813 TDG thymine-DNA glycosylase 3.2.2.29 Genetic Information Processing; Replication and repair; Base excision repair [PATH:ko03410]}	{NA}	{NA}	{NA}	{NA}	{NA}	{NA}	{NA}	{NA}	{NA}
A0035	{Contig10:44254:44808:-}	{NA}	{NA}	{NA}	{NA}	{NA}	{NA}	{NA}	{NA}	{NA}	{NA}	{NA}	{NA}
A0036	{Contig10:472749:474150:-}	{ORY33059.1; hypothetical protein BCR39DRAFT_557250 [Naematelia encephala]}	{NA}	{tms:TREMEDRAFT_74838; K21455 CON7 transcription factor CON7 -- }	{NA}	{NA}	{NA}	{NA}	{NA}	{NA}	{NA}	{NA}	{NA}
A0037	{Contig10:477437:483621:-}	{ORY33060.1; cleavage and polyadenylation specific protein [Naematelia encephala]}	{P0CM63; Protein CFT1 }	{cnb:CNBF3860; K14401 CPSF1, CFT1 cleavage and polyadenylation specificity factor subunit 1 -- Genetic Information Processing; Translation; mRNA surveillance pathway [PATH:ko03015]}	{NA}	{NA}	{GO:0003676; nucleic acid binding; molecular_function GO:0005634; nucleus; cellular_component}	{NA}	{CFT1_CRYNB; CFT1 EAL20060.1 1431 Cryptococcus neoformans 283643 FUNCTION: RNA-binding component of the cleavage and polyadenylation factor (CPF) complex, which plays a key role in polyadenylation-dependent pre-mRNA 3'-end formation and cooperates with cleavage factors including the CFIA complex and NAB4/CFIB. Involved in poly(A) site recognition. May be involved in coupling transcription termina…	{NA}	{NA}	{NA}	{PF03178:CPSF A subunit region}
A0038	{Contig10:483984:485332:+}	{ORY33061.1; electron transporter [Naematelia encephala]}	{P07143; Cytochrome c1, heme protein, mitochondrial }	{tms:TREMEDRAFT_45881; K00413 CYC1, CYT1, petC ubiquinol-cytochrome c reductase cytochrome c1 subunit -- Metabolism; Energy metabolism; Oxidative phosphorylation [PATH:ko00190] Metabolism; Global and overview maps; Metabolic pathways [PATH:ko01100] Environmental Information Processing; Signal transduction; Two-component system [PATH:ko02020] Organismal Systems; Circulatory system; Cardiac muscle …	{YOR065w; KOG3052 Cytochrome c1 C Energy production and conversion ;}	{gnl|TC-DB|P07143; 3.D.3.3.1 Cytochrome C1, heme protein precursor - Saccharomyces cerevisiae (Baker's yeast).}	{GO:0020037; heme binding; molecular_function GO:0009055; NA GO:0005524; ATP binding; molecular_function}	{NA}	{NA}	{NA}	{NA}	{NA}	{PF13442:Cytochrome C oxidase, cbb3-type, subunit III PF02167:Cytochrome C1 family PF00034:Cytochrome c PF00288:GHMP kinases N terminal domain}
A0039	{Contig10:487370:490541:-}	{ORY33064.1; hypothetical protein BCR39DRAFT_520998 [Naematelia encephala]}	{NA}	{NA}	{NA}	{NA}	{GO:0008033; tRNA processing; biological_process}	{NA}	{NA}	{NA}	{NA}	{NA}	{PF13691:tRNase Z endonuclease}
A0040	{Contig10:491284:493722:+}	{ORY33065.1; serine carboxypeptidase S28-domain-containing protein [Naematelia encephala]}	{NA}	{cne:CNF00120; }	{NA}	{NA}	{GO:0006508; proteolysis; biological_process GO:0008236; serine-type peptidase activity; molecular_function}	{NA}	{NA}	{NA}	{YES}	{NA}	{PF05577:Serine carboxypeptidase S28}
A0041	{Contig10:494059:495482:+}	{ORY33066.1; putative phosphoglycerate dehydrogenase [Naematelia encephala]}	{NA}	{cne:CNF00050; }	{NA}	{NA}	{GO:0008152; NA GO:0016616; oxidoreductase activity, acting on the CH-OH group of donors, NAD or NADP as acceptor; molecular_function GO:0051287; NAD binding; molecular_function GO:0055114; oxidation-reduction process; biological_process}	{NA}	{NA}	{NA}	{NA}	{NA}	{PF02826:D-isomer specific 2-hydroxyacid dehydrogenase, NAD binding domain PF00389:D-isomer specific 2-hydroxyacid dehydrogenase, catalytic domain}
A0042	{Contig10:495973:497077:-}	{ORY33067.1; ribosomal protein L7/L12 C-terminal domain-domain-containing protein [Naematelia encephala]}	{P53163; 54S ribosomal protein L12, mitochondrial }	{cne:CNF00040; K02935 RP-L7, MRPL12, rplL large subunit ribosomal protein L7/L12 -- Genetic Information Processing; Translation; Ribosome [PATH:ko03010]}	{YGL068w; KOG1715 Mitochondrial/chloroplast ribosomal protein L12 J Translation, ribosomal structure and biogenesis ;}	{NA}	{GO:0006412; translation; biological_process GO:0003735; structural constituent of ribosome; molecular_function GO:0005622; intracellular; cellular_component GO:0005840; ribosome; cellular_component}	{NA}	{NA}	{NA}	{NA}	{NA}	{PF00542:Ribosomal protein L7/L12 C-terminal domain PF16320:Ribosomal protein L7/L12 dimerisation domain}
A0043	{Contig10:497373:499883:+}	{ORY33068.1; Sec1-like protein [Naematelia encephala]}	{NA}	{tms:TREMEDRAFT_65892; K19998 SCFD1, SLY1 sec1 family domain-containing protein 1 -- }	{NA}	{NA}	{GO:0006904; vesicle docking involved in exocytosis; biological_process GO:0016192; vesicle-mediated transport; biological_process}	{PHI:2528; Q4WYU7 SLY1 746128 Aspergillus fumigatus Invasive Pulmonary Aspergillosis Lethal pathogen phenotype Initiation of germ tubes altered gene expression / gene regulation lethal}	{Q4WYU7_ASPFU; AFUA_3G14320 EAL92156.1 712 Neosartorya fumigata 330879 CAUTION: The sequence shown here is derived from an EMBL/GenBank/DDBJ whole genome shotgun (WGS) entry which is preliminary data. 16372009 XP_754194.1, XM_749101.1 {ID:PF00995; Description: Sec1} humans vertebrata infection Infection {ID:0006904; Method: IEA:InterPro; Description: P:vesicle docking involved in exocytosis}}	{NA}	{NA}	{NA}	{PF00995:Sec1 family}
A0044	{Contig10:500143:515380:+}	{ORY33069.1; putative motor [Naematelia encephala]}	{Q9JHU4; Cytoplasmic dynein 1 heavy chain 1 }	{cne:CNF00790; K10413 DYNC1H dynein heavy chain 1, cytosolic -- Cellular Processes; Transport and catabolism; Phagosome [PATH:ko04145] Organismal Systems; Excretory system; Vasopressin-regulated water reabsorption [PATH:ko04962] Human Diseases; Infectious diseases: Bacterial; Salmonella infection [PATH:ko05132]}	{7292540; KOG3595 Dyneins, heavy chain Z Cytoskeleton ;}	{NA}	{GO:0007018; microtubule-based movement; biological_process GO:0006914; autophagy; biological_process GO:0005524; ATP binding; molecular_function GO:0003677; DNA binding; molecular_function GO:0006810; transport; biological_process GO:0003777; microtubule motor activity; molecular_function GO:0030286; dynein complex; cellular_component GO:0000166; nucleotide binding; molecular_function GO:0016887…	{NA}	{NA}	{NA}	{NA}	{NA}	{PF03028:Dynein heavy chain and region D6 of dynein motor PF00004:ATPase family associated with various cellular activities (AAA) PF01580:FtsK/SpoIIIE family PF00437:Type II/IV secretion system protein PF01695:IstB-like ATP binding protein PF07728:AAA domain (dynein-related subfamily) PF04111:Autophagy protein Apg6}
A0045	{Contig10:515634:518549:-}	{ORY33070.1; hypothetical protein BCR39DRAFT_586635 [Naematelia encephala]}	{NA}	{NA}	{NA}	{NA}	{GO:0005515; protein binding; molecular_function}	{NA}	{NA}	{NA}	{NA}	{NA}	{PF13516:Leucine Rich repeat}
A0046	{Contig10:51283:54242:+}	{ORY28821.1; hypothetical protein BCR39DRAFT_467998, partial [Naematelia encephala]}	{NA}	{NA}	{NA}	{NA}	{NA}	{NA}	{NA}	{NA}	{NA}	{NA}	{NA}
A0047	{Contig10:529887:530910:-}	{ORY33076.1; cytochrome c/c1 heme lyase-domain-containing protein [Naematelia encephala]}	{P53700; Cytochrome c heme lyase }	{tms:TREMEDRAFT_74912; K01764 HCCS cytochrome c heme-lyase 4.4.1.17 Metabolism; Metabolism of cofactors and vitamins; Porphyrin and chlorophyll metabolism [PATH:ko00860]}	{YAL039c; KOG3996 Holocytochrome c synthase/heme-lyase CO Energy production and conversion ; Posttranslational modification, protein turnover, chaperones ;}	{NA}	{GO:0004408; holocytochrome-c synthase activity; molecular_function GO:0005739; mitochondrion; cellular_component}	{NA}	{NA}	{NA}	{NA}	{NA}	{PF01265:Cytochrome c/c1 heme lyase}
A0048	{Contig10:531386:531748:+}	{ORY33077.1; hypothetical protein BCR39DRAFT_557268 [Naematelia encephala]}	{NA}	{tms:TREMEDRAFT_41083; }	{NA}	{NA}	{NA}	{NA}	{NA}	{NA}	{NA}	{NA}	{NA}
A0049	{Contig10:532037:536857:-}	{ORY33078.1; carbamoyl-phosphate synthase L chain, ATP binding domain-domain-containing protein [Naematelia encephala]}	{O93918; Pyruvate carboxylase }	{cnb:CNBF4030; K01958 PC, pyc pyruvate carboxylase 6.4.1.1 Metabolism; Carbohydrate metabolism; Citrate cycle (TCA cycle) [PATH:ko00020] Metabolism; Carbohydrate metabolism; Pyruvate metabolism [PATH:ko00620] Metabolism; Energy metabolism; Carbon fixation pathways in prokaryotes [PATH:ko00720] Metabolism; Global and overview maps; Metabolic pathways [PATH:ko01100] Metabolism; Global and overview …	{SPBC17G9.11c; KOG0369 Pyruvate carboxylase C Energy production and conversion ;}	{NA}	{GO:0055114; oxidation-reduction process; biological_process GO:0005524; ATP binding; molecular_function GO:0016655; oxidoreductase activity, acting on NADH or NADPH, quinone or similar compound as acceptor; molecular_function GO:0006814; sodium ion transport; biological_process GO:0046872; metal ion binding; molecular_function GO:0008716; D-alanine-D-alanine ligase activity; molecular_function G…	{PHI:1385; I1RSF7 GzC2H048 5518 Fusarium graminearum Fusarium Ear Blight Triticum (related: wheat) transcription factor gene deletion unaffected pathogenicity}	{NA}	{NA}	{NA}	{NA}	{PF02655:ATP-grasp domain PF03726:Polyribonucleotide nucleotidyltransferase, RNA binding domain PF05896:Na(+)-translocating NADH-quinone reductase subunit A (NQRA) PF02786:Carbamoyl-phosphate synthase L chain, ATP binding domain PF00682:HMGL-like PF07478:D-ala D-ala ligase C-terminus}
A0050	{Contig10:537959:539601:-}	{ORY33079.1; pyrroline-5-carboxylate reductase [Naematelia encephala]}	{NA}	{tms:TREMEDRAFT_70417; K00286 proC pyrroline-5-carboxylate reductase 1.5.1.2 Metabolism; Amino acid metabolism; Arginine and proline metabolism [PATH:ko00330] Metabolism; Global and overview maps; Metabolic pathways [PATH:ko01100] Metabolism; Global and overview maps; Biosynthesis of secondary metabolites [PATH:ko01110] Metabolism; Global and overview maps; Biosynthesis of antibiotics [PATH:ko011…	{NA}	{NA}	{GO:0006571; tyrosine biosynthetic process; biological_process GO:0055114; oxidation-reduction process; biological_process GO:0004665; prephenate dehydrogenase (NADP+) activity; molecular_function GO:0008977; prephenate dehydrogenase activity; molecular_function}	{NA}	{NA}	{NA}	{NA}	{NA}	{PF02153:Prephenate dehydrogenase}
A0051	{Contig10:539906:540963:+}	{ORY33080.1; putative NAD(P)-binding-domain-containing protein [Naematelia encephala]}	{O14172; Siroheme biosynthesis protein met8 }	{cne:CNF00750; K02304 MET8 precorrin-2 dehydrogenase / sirohydrochlorin ferrochelatase 1.3.1.76 4.99.1.4 Metabolism; Metabolism of cofactors and vitamins; Porphyrin and chlorophyll metabolism [PATH:ko00860] Metabolism; Global and overview maps; Metabolic pathways [PATH:ko01100] Metabolism; Global and overview maps; Biosynthesis of secondary metabolites [PATH:ko01110] Metabolism; Global and overvi…	{NA}	{NA}	{GO:0043115; precorrin-2 dehydrogenase activity; molecular_function GO:0019354; siroheme biosynthetic process; biological_process GO:0055114; oxidation-reduction process; biological_process GO:0006779; porphyrin biosynthetic process; biological_process}	{PHI:8590; Q4WGN8 met8 (AFUA_7G05680) 746128 Aspergillus fumigatus Aspergillosis Mus musculus (related: house mouse) Siroheme synthase Gene deletion: full; gene complementation unaffected pathogenicity}	{NA}	{NA}	{NA}	{NA}	{PF13241:Putative NAD(P)-binding}
A0052	{Contig10:541386:542782:-}	{ORY33081.1; hypothetical protein BCR39DRAFT_521073 [Naematelia encephala]}	{Q9UT53; Nicotinamide/nicotinic acid mononucleotide adenylyltransferase }	{cne:CNF00320; K06210 NMNAT nicotinamide mononucleotide adenylyltransferase 2.7.7.1 2.7.7.18 Metabolism; Metabolism of cofactors and vitamins; Nicotinate and nicotinamide metabolism [PATH:ko00760] Metabolism; Global and overview maps; Metabolic pathways [PATH:ko01100]}	{SPAC806.06c; KOG3199 Nicotinamide mononucleotide adenylyl transferase H Coenzyme transport and metabolism ;}	{NA}	{GO:0003824; NA GO:0009058; biosynthetic process; biological_process}	{NA}	{NA}	{NA}	{NA}	{NA}	{PF01467:Cytidylyltransferase-like}
A0053	{Contig10:544411:546102:+}	{ORY33083.1; hypothetical protein BCR39DRAFT_521080 [Naematelia encephala]}	{NA}	{tms:TREMEDRAFT_35909; K18726 FAF2, UBXD8 FAS-associated factor 2 -- }	{NA}	{NA}	{NA}	{NA}	{NA}	{NA}	{NA}	{NA}	{NA}
A0054	{Contig10:547267:551777:-}	{ORY33085.1; putative cytosine-purine permease [Naematelia encephala]}	{NA}	{cgi:CGB_H3720W; }	{NA}	{NA}	{GO:0055085; transmembrane transport; biological_process GO:0016020; membrane; cellular_component GO:0018537; coenzyme F420-dependent N5,N10-methenyltetrahydromethanopterin reductase activity; molecular_function GO:0005215; NA GO:0015948; methanogenesis; biological_process GO:0016747; transferase activity, transferring acyl groups other than amino-acyl groups; molecular_function GO:0047068; N5,N1…	{NA}	{NA}	{NA}	{NA}	{NA}	{PF03982:Diacylglycerol acyltransferase PF03201:H2-forming N5,N10-methylene-tetrahydromethanopterin dehydrogenase PF02133:Permease for cytosine/purines, uracil, thiamine, allantoin}
A0055	{Contig10:553892:555560:-}	{XP_021873013.1; hypothetical protein BD324DRAFT_313400 [Kockovaella imperatae]}	{NA}	{NA}	{NA}	{NA}	{NA}	{NA}	{NA}	{NA}	{NA}	{NA}	{NA}
A0056	{Contig10:557496:558190:-}	{NA}	{NA}	{NA}	{NA}	{NA}	{NA}	{NA}	{NA}	{NA}	{NA}	{NA}	{NA}
A0057	{Contig10:54475:55217:-}	{KIR88431.1; hypothetical protein I308_01498 [Cryptococcus gattii VGIV IND107]}	{NA}	{NA}	{NA}	{NA}	{GO:0030245; cellulose catabolic process; biological_process GO:0004553; hydrolase activity, hydrolyzing O-glycosyl compounds; molecular_function GO:0003676; nucleic acid binding; molecular_function}	{NA}	{NA}	{NA}	{NA}	{NA}	{PF01918:Alba PF01341:Glycosyl hydrolases family 6}
A0058	{Contig10:558753:559898:-}	{ORY33087.1; transferase family-domain-containing protein [Naematelia encephala]}	{NA}	{scm:SCHCODRAFT_59317; }	{NA}	{NA}	{GO:0016747; transferase activity, transferring acyl groups other than amino-acyl groups; molecular_function}	{NA}	{NA}	{NA}	{NA}	{NA}	{PF02458:Transferase family}
A0059	{Contig10:560785:563499:+}	{ORY33088.1; hypothetical protein BCR39DRAFT_521150 [Naematelia encephala]}	{P0CN63; Exocyst complex component EXO84 }	{tms:TREMEDRAFT_41093; K19986 EXOC8, SEC84 exocyst complex component 8 -- }	{NA}	{NA}	{NA}	{NA}	{NA}	{NA}	{NA}	{NA}	{NA}
A0060	{Contig10:563879:565117:-}	{ORY33089.1; hypothetical protein BCR39DRAFT_521152 [Naematelia encephala]}	{NA}	{NA}	{NA}	{NA}	{NA}	{NA}	{NA}	{NA}	{NA}	{NA}	{NA}
A0061	{Contig10:565395:566943:-}	{ORY33090.1; cyclophilin-like domain-containing protein [Naematelia encephala]}	{P0CP81; Peptidyl-prolyl cis-trans isomerase D }	{tms:TREMEDRAFT_74848; K05864 PPID, CYPD peptidyl-prolyl isomerase D 5.2.1.8 Cellular Processes; Cell growth and death; Necroptosis [PATH:ko04217] Cellular Processes; Cell growth and death; Cellular senescence [PATH:ko04218]}	{SPAC1B3.03c; KOG0546 HSP90 co-chaperone CPR7/Cyclophilin O Posttranslational modification, protein turnover, chaperones ;}	{gnl|TC-DB|F4K2G0; 3.D.1.8.1 Peptidyl-prolyl cis-trans isomerase OS=Arabidopsis thaliana GN=CYP20-2 PE=3 SV=1}	{GO:0006457; protein folding; biological_process GO:0005515; protein binding; molecular_function GO:0003755; peptidyl-prolyl cis-trans isomerase activity; molecular_function GO:0000413; protein peptidyl-prolyl isomerization; biological_process}	{PHI:213; Q9P8W9 CPA1 5207 Cryptococcus neoformans Cryptococcosis Mus musculus (related: house mouse) Cyclophillin gene disruption; gene complementation reduced virulence}	{Q9P8W9_CRYNE; CPA1 AAF69795.1 162 Cryptococcus neoformans 5207 FUNCTION: PPIases accelerate the folding of proteins (By similarity).; FUNCTION: PPIases accelerate the folding of proteins. It catalyzes the cis-trans isomerization of proline imidic peptide bonds in oligopeptides (By similarity).; CATALYTIC ACTIVITY: Peptidylproline (omega=180) = peptidylproline (omega=0).; SIMILARITY: Belongs to t…	{NA}	{NA}	{NA}	{PF00160:Cyclophilin type peptidyl-prolyl cis-trans isomerase/CLD PF00515:Tetratricopeptide repeat}
A0062	{Contig10:567275:569369:-}	{ORY33091.1; hypothetical protein BCR39DRAFT_521162 [Naematelia encephala]}	{P0CP26; Nucleolar protein 58 }	{cgi:CGB_F6520C; K14565 NOP58 nucleolar protein 58 -- Genetic Information Processing; Translation; Ribosome biogenesis in eukaryotes [PATH:ko03008]}	{SPAC23G3.06; KOG2572 Ribosome biogenesis protein - Nop58p/Nop5p AJ RNA processing and modification ; Translation, ribosomal structure and biogenesis ;}	{NA}	{NA}	{NA}	{NA}	{NA}	{NA}	{NA}	{NA}
A0063	{Contig10:569911:578255:+}	{ORY33092.1; putative membrane protein [Naematelia encephala]}	{NA}	{cne:CNF00080; K06699 PSME4 proteasome activator subunit 4 -- Genetic Information Processing; Folding, sorting and degradation; Proteasome [PATH:ko03050]}	{NA}	{NA}	{GO:0005515; protein binding; molecular_function}	{NA}	{NA}	{NA}	{NA}	{NA}	{PF02985:HEAT repeat}
A0064	{Contig10:579261:581354:+}	{ORY33093.1; autophagy-related protein 22-like protein [Naematelia encephala]}	{P0CM33; Autophagy-related protein 22 }	{tms:TREMEDRAFT_45912; K06902 UMF1 MFS transporter, UMF1 family -- Cellular Processes; Transport and catabolism; Autophagy - yeast [PATH:ko04138]}	{NA}	{NA}	{GO:0055085; transmembrane transport; biological_process GO:0016021; integral to membrane; cellular_component}	{PHI:10016; J9VPS1 atg22 (CNAG_07685) 5207 Cryptococcus neoformans fungal meningitis Galleria mellonella (related: greater wax moth) Autophagy-related protein Gene deletion: full unaffected pathogenicity}	{NA}	{NA}	{NA}	{NA}	{PF07690:Major Facilitator Superfamily}
A0065	{Contig10:584316:587373:+}	{NA}	{NA}	{NA}	{NA}	{NA}	{NA}	{NA}	{NA}	{NA}	{NA}	{NA}	{NA}
A0066	{Contig10:587917:590526:-}	{OCF35680.1; hypothetical protein I316_02735 [Kwoniella heveanensis BCC8398]}	{NA}	{cne:CNF00290; }	{NA}	{NA}	{GO:0016787; hydrolase activity; molecular_function}	{NA}	{NA}	{NA}	{NA}	{NA}	{PF01150:GDA1/CD39 (nucleoside phosphatase) family}
A0067	{Contig10:591830:592345:-}	{ORY33096.1; hypothetical protein BCR39DRAFT_521225, partial [Naematelia encephala]}	{NA}	{cgi:CGB_K4490W; K10419 DYNLRB, DNCL2 dynein light chain roadblock-type -- }	{NA}	{NA}	{NA}	{NA}	{NA}	{NA}	{NA}	{NA}	{NA}
A0068	{Contig10:57693:58869:+}	{ORY28821.1; hypothetical protein BCR39DRAFT_467998, partial [Naematelia encephala]}	{NA}	{NA}	{NA}	{NA}	{NA}	{NA}	{NA}	{NA}	{NA}	{NA}	{NA}
A0069	{Contig10:592438:598081:+}	{ORY33097.1; putative DNA-directed RNA polymerase III largest subunit [Naematelia encephala]}	{Q6BI69; DNA-directed RNA polymerase III subunit RPC1 }	{cgi:CGB_F6200C; K03018 RPC1, POLR3A DNA-directed RNA polymerase III subunit RPC1 2.7.7.6 Metabolism; Nucleotide metabolism; Purine metabolism [PATH:ko00230] Metabolism; Nucleotide metabolism; Pyrimidine metabolism [PATH:ko00240] Metabolism; Global and overview maps; Metabolic pathways [PATH:ko01100] Genetic Information Processing; Transcription; RNA polymerase [PATH:ko03020] Organismal Systems; …	{YOR116c; KOG0261 RNA polymerase III, large subunit K Transcription ;}	{NA}	{GO:0003899; DNA-directed RNA polymerase activity; molecular_function GO:0003677; DNA binding; molecular_function GO:0006351; transcription, DNA-dependent; biological_process}	{NA}	{NA}	{NA}	{NA}	{NA}	{PF04997:RNA polymerase Rpb1, domain 1 PF04998:RNA polymerase Rpb1, domain 5 PF04983:RNA polymerase Rpb1, domain 3 PF00623:RNA polymerase Rpb1, domain 2 PF05000:RNA polymerase Rpb1, domain 4}
A0070	{Contig10:598405:600136:-}	{ORY33098.1; adenylate kinase-domain-containing protein [Naematelia encephala]}	{O59845; UMP-CMP kinase }	{tms:TREMEDRAFT_45892; K13800 CMPK1, UMPK UMP-CMP kinase 2.7.4.14 Metabolism; Nucleotide metabolism; Pyrimidine metabolism [PATH:ko00240] Metabolism; Xenobiotics biodegradation and metabolism; Drug metabolism - other enzymes [PATH:ko00983] Metabolism; Global and overview maps; Metabolic pathways [PATH:ko01100]}	{YKL024c; KOG3079 Uridylate kinase/adenylate kinase F Nucleotide transport and metabolism ;}	{NA}	{GO:0005213; structural constituent of chorion; molecular_function GO:0007304; chorion-containing eggshell formation; biological_process GO:0042600; chorion; cellular_component GO:0005576; NA}	{NA}	{NA}	{NA}	{NA}	{NA}	{PF04625:DEC-1 protein, N-terminal region}
A0071	{Contig10:600485:601451:-}	{ORY33099.1; hypothetical protein BCR39DRAFT_521237 [Naematelia encephala]}	{NA}	{NA}	{NA}	{NA}	{NA}	{NA}	{NA}	{NA}	{NA}	{NA}	{NA}
A0072	{Contig10:602410:603369:-}	{ORY33100.1; ubiquitin-conjugating enzyme/RWD-like protein [Naematelia encephala]}	{O74983; Ubiquitin-conjugating enzyme spm2 }	{tms:TREMEDRAFT_70310; K10704 UBE2V ubiquitin-conjugating enzyme E2 variant -- Organismal Systems; Immune system; Toll and Imd signaling pathway [PATH:ko04624]}	{SPCC338.05c; KOG0896 Ubiquitin-conjugating enzyme E2 O Posttranslational modification, protein turnover, chaperones ;}	{NA}	{GO:0005515; protein binding; molecular_function GO:0006464; protein modification process; biological_process GO:0015031; protein transport; biological_process}	{NA}	{NA}	{NA}	{NA}	{NA}	{PF05743:UEV domain PF05773:RWD domain}
A0073	{Contig10:603662:607823:+}	{ORY33101.1; timeless protein-domain-containing protein [Naematelia encephala]}	{P0CR92; Topoisomerase 1-associated factor 1 }	{cne:CNF00340; K10997 TOF1, SWI1 replication fork protection complex subunit Tof1/Swi1 -- }	{NA}	{NA}	{NA}	{NA}	{NA}	{NA}	{NA}	{NA}	{NA}
A0074	{Contig10:608452:610129:-}	{ORY33102.1; Ctr copper transporter family-domain-containing protein [Naematelia encephala]}	{NA}	{tms:TREMEDRAFT_70320; }	{NA}	{NA}	{GO:0035434; copper ion transmembrane transport; biological_process GO:0016021; integral to membrane; cellular_component GO:0005375; copper ion transmembrane transporter activity; molecular_function}	{NA}	{NA}	{NA}	{NA}	{NA}	{PF04145:Ctr copper transporter family}
A0075	{Contig10:611031:613719:-}	{ORY33103.1; hypothetical protein BCR39DRAFT_521261 [Naematelia encephala]}	{A7A261; LAS seventeen-binding protein 3 }	{cne:CNF00830; K20523 SH3YL1 SH3 domain-containing YSC84-like protein 1 -- }	{SPAPJ696.02; KOG1843 Uncharacterized conserved protein S Function unknown ;}	{NA}	{GO:0005515; protein binding; molecular_function}	{NA}	{NA}	{NA}	{NA}	{NA}	{PF14604:Variant SH3 domain PF00018:SH3 domain}
A0076	{Contig10:618081:620104:-}	{ORY33106.1; Prp18 domain-domain-containing protein [Naematelia encephala]}	{NA}	{cgi:CGB_F5430W; K12817 PRPF18, PRP18 pre-mRNA-splicing factor 18 -- Genetic Information Processing; Transcription; Spliceosome [PATH:ko03040]}	{NA}	{NA}	{GO:0005681; spliceosomal complex; cellular_component GO:0008380; RNA splicing; biological_process}	{NA}	{NA}	{NA}	{NA}	{NA}	{PF02840:Prp18 domain}
A0077	{Contig10:626870:627187:+}	{NA}	{NA}	{NA}	{NA}	{NA}	{NA}	{NA}	{NA}	{NA}	{NA}	{NA}	{NA}
A0078	{Contig10:628203:631931:+}	{ORY33109.1; E1-E2 ATPase-domain-containing protein [Naematelia encephala]}	{Q04656; Copper-transporting ATPase 1 }	{tms:TREMEDRAFT_46100; K17686 copA, ATP7 Cu+-exporting ATPase 3.6.3.54 Human Diseases; Drug resistance: Antineoplastic; Platinum drug resistance [PATH:ko01524] Environmental Information Processing; Signal transduction; MAPK signaling pathway - plant [PATH:ko04016]}	{NA}	{gnl|TC-DB|Q04656; 3.A.3.5.6 Copper-transporting ATPase 1 (EC 3.6.3.4) (Copper pump 1) (Menkes disease-associated protein) - Homo sapiens (Human).}	{GO:0046872; metal ion binding; molecular_function GO:0030001; metal ion transport; biological_process}	{PHI:244; Q8J286 CLAP1 290576 Colletotrichum lindemuthianum Anthracnose Phaseolus vulgaris (related: kidney bean) Copper transporting ATPase gene deletion loss of pathogenicity}	{Q8J286_COLLN; CLAP1 AAN62846.1 1167 Colletotrichum lindemuthianum 290576 SIMILARITY: Belongs to the cation transport ATPase (P-type) family. 12395188 Unknown {ID:PF00122; Description: E1-E2_ATPase} {ID:PF00403; Description: E1-E2_ATPase} {ID:PF00702; Description: HMA} Multiple genera of Fabaceae. Rare reports on other taxa herb Leaf, stem and pod anthracnose Leaf Spot {ID:0016021; Method: IEA:Un…	{NA}	{NA}	{NA}	{PF00403:Heavy-metal-associated domain}
A0079	{Contig10:59307:59887:-}	{ORY28820.1; H+-ATPase G subunit-domain-containing protein [Naematelia encephala]}	{P78713; V-type proton ATPase subunit G }	{cne:CNF01900; K02152 ATPeV1G, ATP6G V-type H+-transporting ATPase subunit G -- Metabolism; Energy metabolism; Oxidative phosphorylation [PATH:ko00190] Metabolism; Global and overview maps; Metabolic pathways [PATH:ko01100] Cellular Processes; Transport and catabolism; Phagosome [PATH:ko04145] Environmental Information Processing; Signal transduction; mTOR signaling pathway [PATH:ko04150] Organis…	{SPBC1289.05c; KOG1772 Vacuolar H+-ATPase V1 sector, subunit G C Energy production and conversion ;}	{NA}	{GO:0003899; DNA-directed RNA polymerase activity; molecular_function GO:0015986; ATP synthesis coupled proton transport; biological_process GO:0003677; DNA binding; molecular_function GO:0015078; hydrogen ion transmembrane transporter activity; molecular_function GO:0045263; proton-transporting ATP synthase complex, coupling factor F(o); cellular_component GO:0006508; proteolysis; biological_pro…	{PHI:9704; Q59U85 vma10 5476 Candida albicans disseminated candidiasis Mus musculus (related: house mouse) Vacuolar H -ATPase complex Gene deletion: full; gene complementation loss of pathogenicity}	{NA}	{NA}	{NA}	{NA}	{PF00430:ATP synthase B/B' CF(0) PF05320:Poxvirus DNA-directed RNA polymerase 19 kDa subunit PF01577:Potyvirus P1 protease PF03938:Outer membrane protein (OmpH-like) PF01496:V-type ATPase 116kDa subunit family }
A0080	{Contig10:632217:636061:-}	{ORY33110.1; putative dipeptidyl-peptidase [Naematelia encephala]}	{NA}	{cne:CNN01410; K01282 E3.4.14.- dipeptidyl aminopeptidase 3.4.14.- }	{NA}	{NA}	{GO:0006508; proteolysis; biological_process GO:0016192; vesicle-mediated transport; biological_process GO:0005198; NA GO:0030117; membrane coat; cellular_component GO:0006886; intracellular protein transport; biological_process GO:0008236; serine-type peptidase activity; molecular_function}	{NA}	{NA}	{NA}	{NA}	{NA}	{PF04053:Coatomer WD associated region PF00326:Prolyl oligopeptidase family PF00930:Dipeptidyl peptidase IV (DPP IV) N-terminal region}
A0081	{Contig10:636361:637242:+}	{XP_018282984.1; Adaptor protein complex sigma subunit [Cutaneotrichosporon oleaginosum|Naematelia encephala]}	{Q7SAQ1; AP-2 complex subunit sigma }	{tms:TREMEDRAFT_70476; K11827 AP2S1 AP-2 complex subunit sigma-1 -- Cellular Processes; Transport and catabolism; Endocytosis [PATH:ko04144] Organismal Systems; Nervous system; Synaptic vesicle cycle [PATH:ko04721] Organismal Systems; Excretory system; Endocrine and other factor-regulated calcium reabsorption [PATH:ko04961] Human Diseases; Neurodegenerative diseases; Huntington disease [PATH:ko05…	{SPBC685.04c; KOG0935 Clathrin adaptor complex, small subunit U Intracellular trafficking, secretion, and vesicular transport ;}	{gnl|TC-DB|P61966; 9.B.278.1.1 AP-1 complex subunit sigma-1A OS=Homo sapiens OX=9606 GN=AP1S1 PE=1 SV=1}	{NA}	{PHI:9145; Q4ICG5 FgAP2mu (FGSG_05093) 5518 Fusarium graminearum Fusarium head blight Triticum aestivum (related: bread wheat) AP-2 complex subunit sigma Gene deletion: full; gene complementation reduced virulence}	{NA}	{NA}	{NA}	{NA}	{NA}
A0082	{Contig10:637448:638181:-}	{ORY33112.1; hypothetical protein BCR39DRAFT_521321 [Naematelia encephala]}	{P0CM71; Cytochrome c oxidase-assembly factor COX23, mitochondrial }	{cne:CNN01390; K18185 COX23 cytochrome c oxidase assembly protein subunit 23 -- }	{YHR116w; KOG4618 Uncharacterized conserved protein S Function unknown ;}	{NA}	{GO:0005576; NA}	{NA}	{NA}	{NA}	{NA}	{NA}	{PF01821:Anaphylotoxin-like domain}
A0083	{Contig10:640518:641665:-}	{ORY33114.1; cytochrome b-c1 complex subunit 7 [Naematelia encephala]}	{Q871K1; Cytochrome b-c1 complex subunit 7 }	{pco:PHACADRAFT_144432; K00417 QCR7, UQCRB ubiquinol-cytochrome c reductase subunit 7 -- Metabolism; Energy metabolism; Oxidative phosphorylation [PATH:ko00190] Metabolism; Global and overview maps; Metabolic pathways [PATH:ko01100] Organismal Systems; Circulatory system; Cardiac muscle contraction [PATH:ko04260] Organismal Systems; Environmental adaptation; Thermogenesis [PATH:ko04714] Human Dis…	{SPCC737.02c; KOG3440 Ubiquinol cytochrome c reductase, subunit QCR7 C Energy production and conversion ;}	{NA}	{GO:0006122; mitochondrial electron transport, ubiquinol to cytochrome c; biological_process GO:0005750; mitochondrial respiratory chain complex III; cellular_component}	{NA}	{NA}	{NA}	{NA}	{NA}	{PF02271:Ubiquinol-cytochrome C reductase complex 14kD subunit}
A0084	{Contig10:642329:644976:-}	{ORY33115.1; kinase-like domain-containing protein [Naematelia encephala]}	{Q4P5N0; Serine/threonine-protein kinase SMU1 }	{tms:TREMEDRAFT_35601; K04409 PAK1 p21-activated kinase 1 2.7.11.1 Environmental Information Processing; Signal transduction; MAPK signaling pathway [PATH:ko04010] Environmental Information Processing; Signal transduction; MAPK signaling pathway - yeast [PATH:ko04011] Environmental Information Processing; Signal transduction; ErbB signaling pathway [PATH:ko04012] Environmental Information Process…	{SPBC1604.14c; KOG0578 p21-activated serine/threonine protein kinase T Signal transduction mechanisms ;}	{NA}	{GO:0006468; protein phosphorylation; biological_process GO:0016773; phosphotransferase activity, alcohol group as acceptor; molecular_function GO:0016020; membrane; cellular_component GO:0004672; protein kinase activity; molecular_function GO:0005524; ATP binding; molecular_function}	{PHI:680; Q8X1F0 PAK1 5207 Cryptococcus neoformans Cryptococcosis Mus musculus (related: house mouse) Protein Kinase gene disruption reduced virulence}	{Q8X1F0_CRYNE; NULL AAL58842.1 654 Cryptococcus neoformans 40410 CATALYTIC ACTIVITY: ATP + a protein = ADP + a phosphoprotein.; SIMILARITY: Contains 1 CRIB domain.; SIMILARITY: Contains 1 protein kinase domain. 12455960 Unknown {ID:PF00786; Description: PBD} {ID:PF00069; Description: PBD} humans vertebrata cryptococcosis Cryptococcosis {ID:0005524; Method: IEA:UniProtKB-KW; Description: F:ATP bin…	{NA}	{NA}	{NA}	{PF06293:Lipopolysaccharide kinase (Kdo/WaaP) family PF00069:Protein kinase domain PF07714:Protein tyrosine kinase}
A0085	{Contig10:648516:651726:-}	{ORY33117.1; major facilitator superfamily domain-containing protein [Naematelia encephala]}	{NA}	{cne:CNF00350; }	{NA}	{NA}	{GO:0016021; integral to membrane; cellular_component GO:0006810; transport; biological_process GO:0055085; transmembrane transport; biological_process}	{NA}	{NA}	{NA}	{NA}	{NA}	{PF07690:Major Facilitator Superfamily PF06609:Fungal trichothecene efflux pump (TRI12)}
A0086	{Contig10:651935:653599:-}	{ORY33118.1; histidine phosphatase superfamily [Naematelia encephala]}	{NA}	{tms:TREMEDRAFT_40399; K22315 SHB17 sedoheptulose-bisphosphatase 3.1.3.37 }	{NA}	{NA}	{NA}	{NA}	{NA}	{NA}	{YES}	{NA}	{NA}
A0087	{Contig10:654256:655513:+}	{ORY33119.1; hypothetical protein BCR39DRAFT_521359 [Naematelia encephala]}	{NA}	{cne:CNF00800; }	{NA}	{NA}	{NA}	{NA}	{NA}	{NA}	{YES}	{NA}	{NA}
A0088	{Contig10:656007:657775:+}	{ORY33120.1; cytidine deaminase-like protein [Naematelia encephala]}	{Q4V7V8; tRNA-specific adenosine deaminase 2 }	{cne:CNF00550; K15441 TAD2, ADAT2 tRNA-specific adenosine deaminase 2 3.5.4.- }	{Hs18562361; KOG1018 Cytosine deaminase FCY1 and related enzymes F Nucleotide transport and metabolism ;}	{NA}	{GO:0008270; zinc ion binding; molecular_function GO:0008251; tRNA-specific adenosine deaminase activity; molecular_function GO:0016814; hydrolase activity, acting on carbon-nitrogen (but not peptide) bonds, in cyclic amidines; molecular_function GO:0002100; tRNA wobble adenosine to inosine editing; biological_process}	{NA}	{NA}	{C1Q_03421; E-classP450,groupI P450_ScJ2004 http://p450.riceblast.snu.ac.kr/class.php?a=dv_sequence&id=17954&spe_id=344253&ref_id=57763}	{NA}	{NA}	{PF08210:APOBEC-like N-terminal domain PF14437:MafB19-like deaminase}
A0089	{Contig10:657976:661409:-}	{ORY33121.1; nitrogen permease regulator of amino acid transport activity 3-domain-containing protein [Naematelia encephala]}	{NA}	{cgi:CGB_F6020W; K20406 NPRL3 nitrogen permease regulator 3-like protein -- Environmental Information Processing; Signal transduction; mTOR signaling pathway [PATH:ko04150]}	{NA}	{NA}	{NA}	{NA}	{NA}	{NA}	{NA}	{NA}	{NA}
A0090	{Contig10:60088:63786:+}	{ORY28819.1; Symplekin tight junction protein C terminal-domain-containing protein [Naematelia encephala]}	{NA}	{tms:TREMEDRAFT_74647; K06100 SYMPK symplekin -- Genetic Information Processing; Translation; mRNA surveillance pathway [PATH:ko03015] Cellular Processes; Cellular community - eukaryotes; Tight junction [PATH:ko04530]}	{NA}	{NA}	{NA}	{NA}	{NA}	{NA}	{NA}	{NA}	{NA}
A0091	{Contig10:661767:667868:+}	{NA}	{NA}	{NA}	{NA}	{NA}	{GO:0006461; protein complex assembly; biological_process GO:0005739; mitochondrion; cellular_component}	{NA}	{NA}	{NA}	{NA}	{NA}	{PF06644:ATP11 protein}
A0092	{Contig10:668416:670557:-}	{ORY33125.1; P-loop containing nucleoside triphosphate hydrolase protein [Naematelia encephala]}	{P22068; ATP synthase subunit beta, mitochondrial }	{cnb:CNBF4120; K02133 ATPeF1B, ATP5B, ATP2 F-type H+-transporting ATPase subunit beta 7.1.2.2 Metabolism; Energy metabolism; Oxidative phosphorylation [PATH:ko00190] Metabolism; Global and overview maps; Metabolic pathways [PATH:ko01100] Organismal Systems; Environmental adaptation; Thermogenesis [PATH:ko04714] Human Diseases; Neurodegenerative diseases; Alzheimer disease [PATH:ko05010] Human Dis…	{SPAC222.12c; KOG1350 F0F1-type ATP synthase, beta subunit C Energy production and conversion ;}	{gnl|TC-DB|P00830; 3.A.2.1.3 ATP SYNTHASE BETA CHAIN, MITOCHONDRIAL PRECURSOR (EC 3.6.1.34) - Saccharomyces cerevisiae (Baker's yeast).}	{GO:0046034; ATP metabolic process; biological_process GO:0003723; RNA binding; molecular_function GO:0043531; ADP binding; molecular_function GO:0005524; ATP binding; molecular_function GO:0003924; GTPase activity; molecular_function GO:0003724; RNA helicase activity; molecular_function GO:0005525; GTP binding; molecular_function GO:0015992; proton transport; biological_process}	{NA}	{NA}	{NA}	{NA}	{NA}	{PF03193:Protein of unknown function, DUF258 PF00006:ATP synthase alpha/beta family, nucleotide-binding domain PF00931:NB-ARC domain PF01637:ATPase domain predominantly from Archaea PF02874:ATP synthase alpha/beta family, beta-barrel domain PF00004:ATPase family associated with various cellular activities (AAA) PF00910:RNA helicase}
A0093	{Contig10:670718:671796:+}	{ORY33126.1; hypothetical protein BCR39DRAFT_586684 [Naematelia encephala]}	{NA}	{NA}	{NA}	{NA}	{NA}	{NA}	{NA}	{NA}	{NA}	{NA}	{NA}
A0094	{Contig10:675341:676234:-}	{NA}	{NA}	{NA}	{NA}	{NA}	{GO:0042393; histone binding; molecular_function GO:0005634; nucleus; cellular_component}	{NA}	{NA}	{NA}	{NA}	{NA}	{PF10384:Centromere protein Scm3}
A0095	{Contig10:677201:677728:+}	{ORY33128.1; hypothetical protein BCR39DRAFT_521378 [Naematelia encephala]}	{NA}	{cne:CNF00470; }	{NA}	{NA}	{NA}	{NA}	{NA}	{NA}	{NA}	{NA}	{NA}
A0096	{Contig10:677794:681190:-}	{ORY33129.1; hypothetical protein BCR39DRAFT_521383 [Naematelia encephala]}	{NA}	{tms:TREMEDRAFT_74853; }	{NA}	{NA}	{NA}	{NA}	{NA}	{NA}	{NA}	{NA}	{NA}
A0097	{Contig10:681598:684111:+}	{XP_018259306.1; protein BTN1 [Kwoniella dejecticola CBS 10117]}	{P0CM43; Protein BTN1 }	{cnb:CNBF4250; K12389 BTS, CLN3 battenin -- Cellular Processes; Transport and catabolism; Lysosome [PATH:ko04142]}	{NA}	{NA}	{GO:0016020; membrane; cellular_component}	{NA}	{NA}	{NA}	{NA}	{NA}	{PF02487:CLN3 protein}
A0098	{Contig10:684326:687566:-}	{ORY33131.1; tRNA synthetases class I, catalytic domain-domain-containing protein [Naematelia encephala]}	{O13775; Probable glutamate--tRNA ligase, cytoplasmic }	{tms:TREMEDRAFT_45902; K01885 EARS, gltX glutamyl-tRNA synthetase 6.1.1.17 Metabolism; Metabolism of cofactors and vitamins; Porphyrin and chlorophyll metabolism [PATH:ko00860] Genetic Information Processing; Translation; Aminoacyl-tRNA biosynthesis [PATH:ko00970] Metabolism; Global and overview maps; Metabolic pathways [PATH:ko01100] Metabolism; Global and overview maps; Biosynthesis of secondar…	{SPAC17A5.15c; KOG1147 Glutamyl-tRNA synthetase J Translation, ribosomal structure and biogenesis ;}	{NA}	{GO:0043039; tRNA aminoacylation; biological_process GO:0005737; cytoplasm; cellular_component GO:0004812; aminoacyl-tRNA ligase activity; molecular_function GO:0006418; tRNA aminoacylation for protein translation; biological_process GO:0016876; ligase activity, forming aminoacyl-tRNA and related compounds; molecular_function GO:0000166; nucleotide binding; molecular_function GO:0005524; ATP bind…	{PHI:2521; Q4WEM7 GUS1 746128 Aspergillus fumigatus Invasive Pulmonary Aspergillosis Lethal pathogen phenotype Glutamate-tRNA sythetase altered gene expression / gene regulation lethal}	{Q4WEM7_ASPFU; AFUA_5G03560 EAL85950.1 715 Neosartorya fumigata 330879 SIMILARITY: Belongs to the class-I aminoacyl-tRNA synthetase family. 16372009 XP_747988.1, XM_742895.1 {ID:PF00749; Description: tRNA-synt_1c} {ID:PF03950; Description: tRNA-synt_1c} humans vertebrata infection Infection {ID:0005737; Method: IEA:InterPro; Description: C:cytoplasm} {ID:0005524; Method: IEA:UniProtKB-KW; Descrip…	{NA}	{YES}	{NA}	{PF00749:tRNA synthetases class I (E and Q), catalytic domain PF03950:tRNA synthetases class I (E and Q), anti-codon binding domain}
A0099	{Contig10:687922:689181:+}	{ORY33132.1; Phospholipase/carboxylesterase/thioesterase [Naematelia encephala]}	{P0CL95; Acyl-protein thioesterase 1 }	{tms:TREMEDRAFT_70333; K06130 LYPLA2 lysophospholipase II 3.1.1.5 Metabolism; Lipid metabolism; Glycerophospholipid metabolism [PATH:ko00564]}	{Hs9966764; KOG2112 Lysophospholipase I Lipid transport and metabolism ;}	{NA}	{GO:0008152; NA GO:0006629; lipid metabolic process; biological_process GO:0016787; hydrolase activity; molecular_function}	{PHI:3963; Q4UYZ7 XC_0646 339 Xanthomonas campestris Black Rot Disease Raphanus sativus (related: radish) Carboxyltransferase gene mutation reduced virulence}	{NA}	{NA}	{NA}	{NA}	{PF02230:Phospholipase/Carboxylesterase PF07859:alpha/beta hydrolase fold PF01738:Dienelactone hydrolase family PF01083:Cutinase PF01764:Lipase (class 3)}
A0100	{Contig10:689392:690534:-}	{ORY33133.1; leucine-rich repeat-domain-containing protein [Naematelia encephala]}	{NA}	{cnb:CNBF4200; K11092 SNRPA1 U2 small nuclear ribonucleoprotein A' -- Genetic Information Processing; Transcription; Spliceosome [PATH:ko03040]}	{NA}	{NA}	{GO:0005515; protein binding; molecular_function}	{NA}	{NA}	{NA}	{NA}	{NA}	{PF13516:Leucine Rich repeat PF00560:Leucine Rich Repeat PF13855:Leucine rich repeat}
A0101	{Contig10:65515:67401:+}	{ORY28818.1; hypothetical protein BCR39DRAFT_534017 [Naematelia encephala]}	{NA}	{tms:TREMEDRAFT_66245; }	{NA}	{NA}	{GO:0005634; nucleus; cellular_component GO:0003677; DNA binding; molecular_function GO:0006351; transcription, DNA-dependent; biological_process GO:0008270; zinc ion binding; molecular_function}	{NA}	{NA}	{NA}	{NA}	{NA}	{PF04082:Fungal specific transcription factor domain }
A0102	{Contig10:690889:692871:+}	{ORY33134.1; putative Septin ring protein [Naematelia encephala]}	{P39826; Cell division control protein 3 }	{cgi:CGB_F6080C; K16944 SEPT7, CDC3 septin 7 -- }	{SPAC4F10.11; KOG2655 Septin family protein (P-loop GTPase) DZU Cell cycle control, cell division, chromosome partitioning ; Cytoskeleton ; Intracellular trafficking, secretion, and vesicular transport ;}	{NA}	{GO:0007264; small GTPase mediated signal transduction; biological_process GO:0005525; GTP binding; molecular_function GO:0010508; positive regulation of autophagy; biological_process GO:0008855; exodeoxyribonuclease VII activity; molecular_function GO:0016887; ATPase activity; molecular_function GO:0005524; ATP binding; molecular_function GO:0003924; GTPase activity; molecular_function}	{PHI:6408__PHI:6603; NA}	{CDC10_CANAL; CDC10 CAA81090.1 357 Candida albicans 5476 FUNCTION: Plays a role in the cell cycle. Involved in the formation of the ring of filaments in the neck region at the mother-bud junction during mitosis.; SUBCELLULAR LOCATION: Bud neck (By similarity). Note=Present at the bud neck during cell division (By similarity).; DEVELOPMENTAL STAGE: Expressed at higher levels in cells growing as hy…	{NA}	{NA}	{NA}	{PF01926:50S ribosome-binding GTPase PF04548:AIG1 family PF03193:Protein of unknown function, DUF258 PF00071:Ras family PF02421:Ferrous iron transport protein B PF02601:Exonuclease VII, large subunit PF00735:Septin PF00005:ABC transporter PF08477:Ras of Complex, Roc, domain of DAPkinase PF10186:Vacuolar sorting 38 and autophagy-related subunit 14}
A0103	{Contig10:693373:695088:-}	{ORY33135.1; aldo/keto reductase [Naematelia encephala]}	{NA}	{psco:LY89DRAFT_726062; }	{At2g27680; KOG1575 Voltage-gated shaker-like K+ channel, subunit beta/KCNAB C Energy production and conversion ;}	{NA}	{NA}	{NA}	{NA}	{NA}	{NA}	{NA}	{NA}
A0104	{Contig10:695892:696973:+}	{ORY33136.1; hypothetical protein BCR39DRAFT_333345 [Naematelia encephala]}	{NA}	{cgi:CGB_F5520W; }	{NA}	{NA}	{NA}	{NA}	{NA}	{NA}	{NA}	{NA}	{NA}
A0105	{Contig10:697217:699686:-}	{ORY33137.1; hypothetical protein BCR39DRAFT_557327 [Naematelia encephala]}	{O42939; Ubiquitin-activating enzyme E1-like }	{cnb:CNBF3850; K10685 UBLE1B, SAE2, UBA2 ubiquitin-like 1-activating enzyme E1 B 6.2.1.45 Genetic Information Processing; Folding, sorting and degradation; Ubiquitin mediated proteolysis [PATH:ko04120]}	{SPBC16H5.03c; KOG2013 SMT3/SUMO-activating complex, catalytic component UBA2 O Posttranslational modification, protein turnover, chaperones ;}	{NA}	{GO:0043115; precorrin-2 dehydrogenase activity; molecular_function GO:0019354; siroheme biosynthetic process; biological_process GO:0055114; oxidation-reduction process; biological_process GO:0006779; porphyrin biosynthetic process; biological_process GO:0008641; small protein activating enzyme activity; molecular_function GO:0016491; oxidoreductase activity; molecular_function}	{PHI:8040__PHI:8047; NA}	{NA}	{NA}	{NA}	{NA}	{PF03435:Saccharopine dehydrogenase NADP binding domain PF13241:Putative NAD(P)-binding PF00899:ThiF family}
A0106	{Contig10:699981:702774:+}	{ORY33138.1; hypothetical protein BCR39DRAFT_521422 [Naematelia encephala]}	{Q9P6R0; Transcription factor IIIB 60 kDa subunit }	{cnb:CNBF4010; K15196 BRF1, GTF3B transcription factor IIIB 90 kDa subunit -- }	{SPBC13E7.10c; KOG1598 Transcription initiation factor TFIIIB, Brf1 subunit K Transcription ;}	{NA}	{GO:0003700; sequence-specific DNA binding transcription factor activity; molecular_function GO:0017025; TBP-class protein binding; molecular_function GO:0006355; regulation of transcription, DNA-dependent; biological_process GO:0005622; intracellular; cellular_component GO:0043565; sequence-specific DNA binding; molecular_function}	{NA}	{NA}	{NA}	{NA}	{NA}	{PF00382:Transcription factor TFIIB repeat PF08220:DeoR-like helix-turn-helix domain PF13404:AsnC-type helix-turn-helix domain}
A0107	{Contig10:703065:703609:+}	{NA}	{NA}	{NA}	{NA}	{NA}	{NA}	{NA}	{NA}	{NA}	{NA}	{NA}	{NA}
A0108	{Contig10:705390:705962:+}	{NA}	{NA}	{NA}	{NA}	{NA}	{NA}	{NA}	{NA}	{NA}	{NA}	{NA}	{NA}
A0109	{Contig10:707254:709629:-}	{ORY33141.1; ATP synthase F1 alpha subunit [Naematelia encephala]}	{P07251; ATP synthase subunit alpha, mitochondrial }	{cne:CNF02280; K02132 ATPeF1A, ATP5A1, ATP1 F-type H+-transporting ATPase subunit alpha -- Metabolism; Energy metabolism; Oxidative phosphorylation [PATH:ko00190] Metabolism; Global and overview maps; Metabolic pathways [PATH:ko01100] Organismal Systems; Environmental adaptation; Thermogenesis [PATH:ko04714] Human Diseases; Neurodegenerative diseases; Alzheimer disease [PATH:ko05010] Human Diseas…	{YBL099w; KOG1353 F0F1-type ATP synthase, alpha subunit C Energy production and conversion ;}	{gnl|TC-DB|P07251; 3.A.2.1.3 ATP synthase alpha chain, mitochondrial precursor (EC 3.6.1.34) - Saccharomyces cerevisiae (Baker's yeast).}	{GO:0015986; ATP synthesis coupled proton transport; biological_process GO:0046034; ATP metabolic process; biological_process GO:0005524; ATP binding; molecular_function GO:0015992; proton transport; biological_process}	{NA}	{NA}	{NA}	{NA}	{SQJ01327.1_; GT4 sucrose synthase (EC 2.4.1.13); sucrose-phosphate synthase (EC 2.4.1.14); alpha-glucosyltransferase (EC 2.4.1.52); lipopolysaccharide N-acetylglucosaminyltransferase (EC 2.4.1.56); phosphatidylinositol alpha-mannosyltransferase (EC 2.4.1.57); GDP-Man: Man1GlcNAc2-PP-dolichol alpha-1,3-mannosyltransferase (EC 2.4.1.132); GDP-Man: Man3GlcNAc2-PP-dolichol/Man4GlcNAc2-PP-dolichol al…	{PF00006:ATP synthase alpha/beta family, nucleotide-binding domain PF00306:ATP synthase alpha/beta chain, C terminal domain PF02874:ATP synthase alpha/beta family, beta-barrel domain}
A0110	{Contig10:710481:710891:+}	{ORY33142.1; hypothetical protein BCR39DRAFT_521440 [Naematelia encephala]}	{NA}	{cgi:CGB_F3530W; }	{NA}	{NA}	{GO:0005840; ribosome; cellular_component}	{NA}	{NA}	{NA}	{NA}	{NA}	{PF00829:Ribosomal prokaryotic L21 protein}
A0111	{Contig10:711145:713234:-}	{ORY33143.1; P-loop containing nucleoside triphosphate hydrolase protein [Naematelia encephala]}	{P28739; Kinesin-like protein klpA }	{tms:TREMEDRAFT_65960; K10405 KIFC1 kinesin family member C1 -- }	{SPAC664.10; KOG0239 Kinesin (KAR3 subfamily) Z Cytoskeleton ;}	{NA}	{GO:0005524; ATP binding; molecular_function GO:0005198; NA GO:0006606; protein import into nucleus; biological_process GO:0006457; protein folding; biological_process GO:0007018; microtubule-based movement; biological_process GO:0051082; unfolded protein binding; molecular_function GO:0019031; viral envelope; cellular_component GO:0019028; viral capsid; cellular_component GO:0016272; prefoldin c…	{NA}	{NA}	{NA}	{NA}	{NA}	{PF01920:Prefoldin subunit PF16796:Microtubule binding PF04508:Viral A-type inclusion protein repeat PF04513:Baculovirus polyhedron envelope protein, PEP, C terminus PF07926:TPR/MLP1/MLP2-like protein PF00225:Kinesin motor domain}
A0112	{Contig10:4063:5799:+}	{XP_019046143.1; hypothetical protein I302_04883 [Kwoniella bestiolae CBS 10118]}	{NA}	{gma:AciX8_4702; }	{NA}	{NA}	{NA}	{NA}	{NA}	{NA}	{NA}	{NA}	{NA}
A0113	{Contig10:67797:70107:-}	{ORY28817.1; glycoside hydrolase superfamily [Naematelia encephala]}	{W8QRE4; Beta-xylosidase }	{cne:CNF02120; }	{NA}	{NA}	{GO:0004553; hydrolase activity, hydrolyzing O-glycosyl compounds; molecular_function GO:0005975; carbohydrate metabolic process; biological_process}	{NA}	{NA}	{NA}	{NA}	{AFR96086.2_; GH5_22 endo-beta-1,4-glucanase / cellulase (EC 3.2.1.4); endo-beta-1,4-xylanase (EC 3.2.1.8); beta-glucosidase (EC 3.2.1.21); beta-mannosidase (EC 3.2.1.25); beta-glucosylceramidase (EC 3.2.1.45); glucan beta-1,3-glucosidase (EC 3.2.1.58); licheninase (EC 3.2.1.73); exo-beta-1,4-glucanase / cellodextrinase (EC 3.2.1.74); glucan endo-1,6-beta-glucosidase (EC 3.2.1.75); mannan endo-be…	{PF00150:Cellulase (glycosyl hydrolase family 5)}
A0114	{Contig10:714347:717926:+}	{ORY33144.1; putative Arg-6 protein, mitochondrial precursor [Naematelia encephala]}	{P78586; Protein ARG5,6, mitochondrial }	{cgi:CGB_F3550W; K12659 ARG56 N-acetyl-gamma-glutamyl-phosphate reductase / acetylglutamate kinase 1.2.1.38 2.7.2.8 Metabolism; Amino acid metabolism; Arginine biosynthesis [PATH:ko00220] Metabolism; Global and overview maps; Metabolic pathways [PATH:ko01100] Metabolism; Global and overview maps; Biosynthesis of secondary metabolites [PATH:ko01110] Metabolism; Global and overview maps; Biosynthes…	{SPAC4G9.09c_1; KOG2436 Acetylglutamate kinase/acetylglutamate synthase E Amino acid transport and metabolism ;}	{NA}	{GO:0009089; lysine biosynthetic process via diaminopimelate; biological_process GO:0008839; dihydrodipicolinate reductase activity; molecular_function GO:0055114; oxidation-reduction process; biological_process GO:0005737; cytoplasm; cellular_component GO:0008652; cellular amino acid biosynthetic process; biological_process GO:0046983; protein dimerization activity; molecular_function GO:0003942…	{PHI:5233; G5EH72 "MoARG5,6 " 318829 Magnaporthe oryzae Rice Blast Hordeum vulgare (related: barley) Arginine biosynthesis gene deletion: full; gene complementation loss of pathogenicity}	{C4YDB0_CANAW; CAWG_00500 EEQ42296.1 857 Candida albicans 294748 PATHWAY: Amino-acid biosynthesis; L-arginine biosynthesis; N(2)- acetyl-L-ornithine from L-glutamate. 19465905 Unknown {ID:PF00696; Description: AA_kinase} {ID:PF04768; Description: AA_kinase} {ID:PF01118; Description: DUF619} Isolated from a wide variety of substrates including humans animals invasive candidal disease invasive cand…	{NA}	{NA}	{NA}	{PF01113:Dihydrodipicolinate reductase, N-terminus PF01118:Semialdehyde dehydrogenase, NAD binding domain PF02774:Semialdehyde dehydrogenase, dimerisation domain}
A0115	{Contig10:719082:720519:-}	{ORY33148.1; ATP-NAD kinase-like domain-containing protein [Naematelia encephala]}	{NA}	{mpr:MPER_05156; }	{NA}	{NA}	{GO:0016301; kinase activity; molecular_function}	{NA}	{NA}	{NA}	{NA}	{NA}	{PF00781:Diacylglycerol kinase catalytic domain}
A0116	{Contig10:720938:721662:+}	{ORY33149.1; ribosomal protein S11-domain-containing protein [Naematelia encephala]}	{Q08699; 40S ribosomal protein S14 }	{cgi:CGB_F5590W; K02955 RP-S14e, RPS14 small subunit ribosomal protein S14e -- Genetic Information Processing; Translation; Ribosome [PATH:ko03010]}	{Hs5032051; KOG0407 40S ribosomal protein S14 J Translation, ribosomal structure and biogenesis ;}	{NA}	{GO:0003735; structural constituent of ribosome; molecular_function GO:0005840; ribosome; cellular_component GO:0006412; translation; biological_process}	{NA}	{NA}	{NA}	{NA}	{NA}	{PF00411:Ribosomal protein S11}
A0117	{Contig10:722201:723494:-}	{ORY33150.1; hypothetical protein BCR39DRAFT_586707 [Naematelia encephala]}	{NA}	{psq:PUNSTDRAFT_50620; }	{NA}	{NA}	{NA}	{NA}	{NA}	{NA}	{NA}	{NA}	{NA}
A0118	{Contig10:725118:726372:-}	{ORY33151.1; hypothetical protein BCR39DRAFT_521480 [Naematelia encephala]}	{NA}	{cne:CNF00190; }	{NA}	{NA}	{GO:0008270; zinc ion binding; molecular_function GO:0006914; autophagy; biological_process GO:0004842; ubiquitin-protein ligase activity; molecular_function GO:0005680; anaphase-promoting complex; cellular_component GO:0046872; metal ion binding; molecular_function}	{NA}	{NA}	{NA}	{NA}	{NA}	{PF12861:Anaphase-promoting complex subunit 11 RING-H2 finger PF02862:DDHD domain PF00097:Zinc finger, C3HC4 type (RING finger) PF04111:Autophagy protein Apg6 PF12678:RING-H2 zinc finger domain}
A0119	{Contig10:726690:728080:+}	{ORY33152.1; hypothetical protein BCR39DRAFT_521481 [Naematelia encephala]}	{NA}	{cne:CNF00680; }	{NA}	{NA}	{NA}	{NA}	{NA}	{NA}	{NA}	{NA}	{NA}
A0120	{Contig10:728147:729640:-}	{ORY33153.1; hypothetical protein BCR39DRAFT_521486 [Naematelia encephala]}	{NA}	{NA}	{NA}	{NA}	{NA}	{NA}	{NA}	{NA}	{NA}	{NA}	{NA}
A0121	{Contig10:736798:737265:+}	{NA}	{NA}	{NA}	{NA}	{NA}	{NA}	{NA}	{NA}	{NA}	{NA}	{NA}	{NA}
A0122	{Contig10:739727:743067:+}	{ORY20538.1; Pleckstrin homology domain-domain-containing protein [Naematelia encephala]}	{NA}	{tms:TREMEDRAFT_35617; }	{NA}	{NA}	{GO:0004842; ubiquitin-protein ligase activity; molecular_function GO:0005680; anaphase-promoting complex; cellular_component GO:0046872; metal ion binding; molecular_function}	{NA}	{NA}	{NA}	{NA}	{NA}	{PF12861:Anaphase-promoting complex subunit 11 RING-H2 finger PF01363:FYVE zinc finger PF00097:Zinc finger, C3HC4 type (RING finger)}
A0123	{Contig10:744989:747214:+}	{NA}	{NA}	{NA}	{NA}	{NA}	{NA}	{NA}	{NA}	{NA}	{NA}	{NA}	{NA}
A0124	{Contig10:70878:72830:+}	{ORY28816.1; hexose transporter [Naematelia encephala]}	{NA}	{cci:CC1G_12848; }	{NA}	{gnl|TC-DB|Q7SD12; 2.A.1.1.83 Putative uncharacterized protein OS=Neurospora crassa (strain ATCC 24698 / 74-OR23-1A / CBS 708.71 / DSM 1257 / FGSC 987) GN=NCU08114 PE=3 SV=1}	{GO:0022857; transmembrane transporter activity; molecular_function GO:0016021; integral to membrane; cellular_component GO:0055085; transmembrane transport; biological_process}	{NA}	{NA}	{NA}	{NA}	{NA}	{PF07690:Major Facilitator Superfamily PF00083:Sugar (and other) transporter}
A0125	{Contig10:747661:748149:-}	{NA}	{NA}	{NA}	{NA}	{NA}	{NA}	{NA}	{NA}	{NA}	{NA}	{NA}	{NA}
A0126	{Contig10:749728:755224:-}	{ORY20535.1; putative Pol II transcription elongation factor [Naematelia encephala]}	{NA}	{cgi:CGB_F3170W; K11373 ELP1, IKI3, IKBKAP elongator complex protein 1 -- }	{NA}	{NA}	{GO:0006355; regulation of transcription, DNA-dependent; biological_process GO:0002098; tRNA wobble uridine modification; biological_process GO:0005515; protein binding; molecular_function GO:0033588; Elongator holoenzyme complex; cellular_component}	{NA}	{NA}	{NA}	{NA}	{NA}	{PF00515:Tetratricopeptide repeat PF04762:IKI3 family}
A0127	{Contig10:755443:757355:+}	{OCF35528.1; hypothetical protein I316_02580 [Kwoniella heveanensis BCC8398]}	{Q9P787; ER membrane protein complex subunit 3 }	{cnb:CNBF2220; }	{SPBC1711.03; KOG3188 Uncharacterized conserved protein S Function unknown ;}	{NA}	{GO:0016020; membrane; cellular_component}	{NA}	{NA}	{NA}	{NA}	{NA}	{PF01956:Integral membrane protein DUF106}
A0128	{Contig10:760678:762548:+}	{ORY20308.1; hypothetical protein BCR39DRAFT_555385 [Naematelia encephala]}	{NA}	{tms:TREMEDRAFT_66215; }	{NA}	{NA}	{NA}	{NA}	{NA}	{NA}	{NA}	{NA}	{NA}
A0129	{Contig10:763496:766684:+}	{ORY20307.1; purine nucleoside permease [Naematelia encephala]}	{Q5AGW8; Purine nucleoside permease }	{tms:TREMEDRAFT_69953; }	{NA}	{NA}	{GO:0055085; transmembrane transport; biological_process}	{NA}	{NA}	{NA}	{NA}	{NA}	{PF06516:Purine nucleoside permease (NUP)}
A0130	{Contig10:766692:769914:-}	{ORY20306.1; OPT oligopeptide transporter protein-domain-containing protein [Naematelia encephala]}	{NA}	{cne:CNF02390; }	{NA}	{NA}	{GO:0055085; transmembrane transport; biological_process}	{NA}	{NA}	{NA}	{NA}	{NA}	{PF03169:OPT oligopeptide transporter protein}
A0131	{Contig10:770412:771991:-}	{XP_021872957.1; chaperonin 10-like protein [Kockovaella imperatae]}	{NA}	{tms:TREMEDRAFT_66208; }	{NA}	{NA}	{GO:0008641; small protein activating enzyme activity; molecular_function GO:0055114; oxidation-reduction process; biological_process GO:0051287; NAD binding; molecular_function}	{NA}	{NA}	{NA}	{NA}	{NA}	{PF00899:ThiF family PF02826:D-isomer specific 2-hydroxyacid dehydrogenase, NAD binding domain PF00107:Zinc-binding dehydrogenase PF08240:Alcohol dehydrogenase GroES-like domain}
A0132	{Contig10:772767:774528:-}	{NA}	{NA}	{NA}	{NA}	{NA}	{GO:0004222; metalloendopeptidase activity; molecular_function GO:0006508; proteolysis; biological_process}	{NA}	{NA}	{NA}	{NA}	{NA}	{PF02163:Peptidase family M50}
A0133	{Contig10:774810:775871:+}	{KIR50960.1; hypothetical protein I315_06566 [Cryptococcus gattii Ru294]}	{NA}	{cgi:CGB_F3210C; }	{NA}	{NA}	{NA}	{NA}	{NA}	{NA}	{NA}	{NA}	{NA}
A0134	{Contig10:776325:777659:-}	{XP_021872980.1; Snf7 family [Kockovaella imperatae]}	{Q7T339; Charged multivesicular body protein 5 }	{tms:TREMEDRAFT_74939; K12198 CHMP5, VPS60 charged multivesicular body protein 5 -- Cellular Processes; Transport and catabolism; Endocytosis [PATH:ko04144] Cellular Processes; Cell growth and death; Necroptosis [PATH:ko04217]}	{Hs20127558; KOG1655 Protein involved in vacuolar protein sorting U Intracellular trafficking, secretion, and vesicular transport ;}	{NA}	{GO:0006438; valyl-tRNA aminoacylation; biological_process GO:0008565; protein transporter activity; molecular_function GO:0004832; valine-tRNA ligase activity; molecular_function GO:0003677; DNA binding; molecular_function GO:0005524; ATP binding; molecular_function GO:0016020; membrane; cellular_component GO:0007034; vacuolar transport; biological_process GO:0005737; cytoplasm; cellular_compone…	{PHI:9095; I1S1A3 Fgvps60 (FGSG_10503) 5518 Fusarium graminearum Fusarium head blight Triticum aestivum (related: bread wheat) Uncharacterized protein Gene deletion: full; gene complementation loss of pathogenicity}	{NA}	{NA}	{NA}	{NA}	{PF10458:Valyl tRNA synthetase tRNA binding arm PF05531:Nucleopolyhedrovirus P10 protein PF16326:ABC transporter C-terminal domain PF03357:Snf7 PF04871:Uso1 / p115 like vesicle tethering protein, C terminal region}
A0135	{Contig10:77180:80470:-}	{ORY28812.1; hypothetical protein BCR39DRAFT_588594 [Naematelia encephala]}	{NA}	{NA}	{NA}	{NA}	{NA}	{NA}	{NA}	{NA}	{NA}	{NA}	{NA}
A0136	{Contig10:778296:778947:+}	{ORY24751.1; hypothetical protein BCR39DRAFT_545763 [Naematelia encephala]}	{NA}	{NA}	{NA}	{NA}	{GO:0008270; zinc ion binding; molecular_function}	{NA}	{NA}	{NA}	{NA}	{NA}	{PF04434:SWIM zinc finger}
A0137	{Contig10:779485:781161:+}	{ORY24752.1; hypothetical protein BCR39DRAFT_545770 [Naematelia encephala]}	{NA}	{cgi:CGB_F3180C; }	{NA}	{NA}	{NA}	{NA}	{NA}	{NA}	{NA}	{NA}	{NA}
A0138	{Contig10:781886:785496:-}	{ORY24753.1; tRNA synthetases class II (A)-domain-containing protein [Naematelia encephala]}	{Q5A8K2; Alanine--tRNA ligase }	{cne:CNF02520; K01872 AARS, alaS alanyl-tRNA synthetase 6.1.1.7 Genetic Information Processing; Translation; Aminoacyl-tRNA biosynthesis [PATH:ko00970]}	{YOR335c; KOG0188 Alanyl-tRNA synthetase J Translation, ribosomal structure and biogenesis ;}	{NA}	{GO:0004813; alanine-tRNA ligase activity; molecular_function GO:0006419; alanyl-tRNA aminoacylation; biological_process GO:0016876; ligase activity, forming aminoacyl-tRNA and related compounds; molecular_function GO:0005524; ATP binding; molecular_function GO:0000166; nucleotide binding; molecular_function GO:0043039; tRNA aminoacylation; biological_process GO:0003676; nucleic acid binding; mol…	{NA}	{NA}	{NA}	{NA}	{NA}	{PF01411:tRNA synthetases class II (A) PF07973:Threonyl and Alanyl tRNA synthetase second additional domain PF02272:DHHA1 domain}
A0139	{Contig10:786250:787648:+}	{ORY24754.1; hypothetical protein BCR39DRAFT_545777 [Naematelia encephala]}	{NA}	{NA}	{NA}	{NA}	{NA}	{NA}	{NA}	{NA}	{NA}	{NA}	{NA}
A0140	{Contig10:787800:789828:-}	{ORY24755.1; autophagy-related protein 22-like protein, partial [Naematelia encephala]}	{NA}	{NA}	{NA}	{NA}	{GO:0016021; integral to membrane; cellular_component GO:0006810; transport; biological_process GO:0016020; membrane; cellular_component GO:0004190; aspartic-type endopeptidase activity; molecular_function}	{NA}	{NA}	{NA}	{NA}	{NA}	{PF01478:Type IV leader peptidase family PF03092:BT1 family}
A0141	{Contig10:790322:791293:-}	{XP_019009777.1; sorting nexin-3 [Kwoniella pini CBS 10737]}	{P0CR61; Sorting nexin-3 }	{cne:CNF02650; K17918 SNX3_12 sorting nexin-3/12 -- Cellular Processes; Transport and catabolism; Endocytosis [PATH:ko04144]}	{SPBC887.06c; KOG2527 Sorting nexin SNX11 U Intracellular trafficking, secretion, and vesicular transport ;}	{NA}	{GO:0035091; phosphatidylinositol binding; molecular_function}	{NA}	{NA}	{NA}	{NA}	{NA}	{PF00787:PX domain}
A0142	{Contig10:791603:794415:+}	{ORY24757.1; hypothetical protein BCR39DRAFT_545796 [Naematelia encephala]}	{Q11119; Ubiquitin carboxyl-terminal hydrolase 14 }	{tms:TREMEDRAFT_72540; K11836 USP5_13, UBP14 ubiquitin carboxyl-terminal hydrolase 5/13 3.4.19.12 }	{SPBC6B1.06c; KOG0944 Ubiquitin-specific protease UBP14 O Posttranslational modification, protein turnover, chaperones ;}	{NA}	{GO:0036459; NA GO:0008270; zinc ion binding; molecular_function GO:0016579; protein deubiquitination; biological_process}	{NA}	{NA}	{NA}	{NA}	{NA}	{PF02148:Zn-finger in ubiquitin-hydrolases and other protein PF00443:Ubiquitin carboxyl-terminal hydrolase}
A0143	{Contig10:795368:797249:+}	{ORY24758.1; hypothetical protein BCR39DRAFT_545802 [Naematelia encephala]}	{NA}	{cgi:CGB_F3120C; }	{NA}	{NA}	{NA}	{NA}	{NA}	{NA}	{NA}	{NA}	{NA}
A0144	{Contig10:797659:799363:-}	{ORY24759.1; glycerate-and formate-dehydrogenase [Naematelia encephala]}	{O94574; Putative 2-hydroxyacid dehydrogenase C1773.17c }	{cgi:CGB_C8770C; K00015 gyaR, GOR1 glyoxylate reductase 1.1.1.26 Metabolism; Carbohydrate metabolism; Glyoxylate and dicarboxylate metabolism [PATH:ko00630] Metabolism; Global and overview maps; Metabolic pathways [PATH:ko01100] Metabolism; Global and overview maps; Biosynthesis of secondary metabolites [PATH:ko01110] Metabolism; Global and overview maps; Microbial metabolism in diverse environme…	{SPBC1773.17c; KOG0069 Glyoxylate/hydroxypyruvate reductase (D-isomer-specific 2-hydroxy acid dehydrogenase superfamily) C Energy production and conversion ;}	{NA}	{GO:0051287; NAD binding; molecular_function GO:0055114; oxidation-reduction process; biological_process GO:0004616; phosphogluconate dehydrogenase (decarboxylating) activity; molecular_function GO:0008152; NA GO:0016616; oxidoreductase activity, acting on the CH-OH group of donors, NAD or NADP as acceptor; molecular_function}	{NA}	{NA}	{NA}	{NA}	{NA}	{PF02826:D-isomer specific 2-hydroxyacid dehydrogenase, NAD binding domain PF00389:D-isomer specific 2-hydroxyacid dehydrogenase, catalytic domain PF03446:NAD binding domain of 6-phosphogluconate dehydrogenase}
A0145	{Contig10:799992:801233:+}	{XP_773649.1; hypothetical protein CNBI0150 [Cryptococcus neoformans var. neoformans B-3501A]}	{NA}	{cnb:CNBI0150; }	{NA}	{NA}	{NA}	{NA}	{NA}	{NA}	{NA}	{NA}	{NA}
A0146	{Contig10:82167:82805:-}	{ORY28810.1; 60s acidic ribosomal protein-domain-containing protein [Naematelia encephala]}	{Q9C3Z5; 60S acidic ribosomal protein P2 }	{mtm:MYCTH_2313790; K02943 RP-LP2, RPLP2 large subunit ribosomal protein LP2 -- Genetic Information Processing; Translation; Ribosome [PATH:ko03010]}	{YDR382w; KOG3449 60S acidic ribosomal protein P2 J Translation, ribosomal structure and biogenesis ;}	{NA}	{NA}	{NA}	{NA}	{NA}	{NA}	{NA}	{NA}
A0147	{Contig10:801676:804173:-}	{ORY24761.1; FAD dependent oxidoreductase [Naematelia encephala]}	{NA}	{tms:TREMEDRAFT_41277; }	{NA}	{NA}	{GO:0046168; glycerol-3-phosphate catabolic process; biological_process GO:0050660; flavin adenine dinucleotide binding; molecular_function GO:0004616; phosphogluconate dehydrogenase (decarboxylating) activity; molecular_function GO:0008641; small protein activating enzyme activity; molecular_function GO:0055114; oxidation-reduction process; biological_process GO:0008033; tRNA processing; biologi…	{NA}	{NA}	{NA}	{NA}	{NA}	{PF03721:UDP-glucose/GDP-mannose dehydrogenase family, NAD binding domain PF01134:Glucose inhibited division protein A PF01210:NAD-dependent glycerol-3-phosphate dehydrogenase N-terminus PF01593:Flavin containing amine oxidoreductase PF03446:NAD binding domain of 6-phosphogluconate dehydrogenase PF01494:FAD binding domain PF07992:Pyridine nucleotide-disulphide oxidoreductase PF01266:FAD dependent…
A0148	{Contig10:804889:807041:+}	{ORY24762.1; major facilitator superfamily domain-containing protein [Naematelia encephala]}	{C8VJW1; Major facilitator-type transporter hxnP }	{tms:TREMEDRAFT_46070; }	{SPAC1039.04; KOG2533 Permease of the major facilitator superfamily G Carbohydrate transport and metabolism ;}	{NA}	{GO:0016021; integral to membrane; cellular_component GO:0055085; transmembrane transport; biological_process}	{NA}	{NA}	{NA}	{NA}	{NA}	{PF07690:Major Facilitator Superfamily}
A0149	{Contig10:808323:810119:+}	{ORY24764.1; hypothetical protein BCR39DRAFT_314242 [Naematelia encephala]}	{NA}	{cgi:CGB_F3430W; }	{NA}	{NA}	{NA}	{NA}	{NA}	{NA}	{NA}	{NA}	{NA}
A0150	{Contig10:810875:812568:-}	{ORY24765.1; Vta1 like-domain-containing protein [Naematelia encephala]}	{NA}	{cnb:CNBF2400; K12199 VTA1, LIP5 vacuolar protein sorting-associated protein VTA1 -- Cellular Processes; Transport and catabolism; Endocytosis [PATH:ko04144]}	{NA}	{NA}	{NA}	{NA}	{NA}	{NA}	{NA}	{NA}	{NA}
A0151	{Contig10:816846:820459:-}	{OCF35561.1; hypothetical protein I316_02614 [Kwoniella heveanensis BCC8398]}	{NA}	{cne:CNF02320; K18730 GIGYF PERQ amino acid-rich with GYF domain-containing protein -- }	{NA}	{NA}	{GO:0005515; protein binding; molecular_function}	{NA}	{NA}	{NA}	{NA}	{NA}	{PF02213:GYF domain}
A0152	{Contig10:821582:824343:+}	{XP_018282969.1; 2-dehydropantoate 2-reductase [Cutaneotrichosporon oleaginosum]}	{NA}	{cne:CNF02330; K00077 panE, apbA 2-dehydropantoate 2-reductase 1.1.1.169 Metabolism; Metabolism of cofactors and vitamins; Pantothenate and CoA biosynthesis [PATH:ko00770] Metabolism; Global and overview maps; Metabolic pathways [PATH:ko01100] Metabolism; Global and overview maps; Biosynthesis of secondary metabolites [PATH:ko01110]}	{NA}	{NA}	{GO:0050662; coenzyme binding; molecular_function GO:0055114; oxidation-reduction process; biological_process GO:0016491; oxidoreductase activity; molecular_function GO:0008677; 2-dehydropantoate 2-reductase activity; molecular_function GO:0050661; NADP binding; molecular_function}	{NA}	{NA}	{NA}	{NA}	{NA}	{PF08546:Ketopantoate reductase PanE/ApbA C terminal PF02317:NAD/NADP octopine/nopaline dehydrogenase, alpha-helical domain PF02558:Ketopantoate reductase PanE/ApbA}
A0153	{Contig10:824921:826705:-}	{ORY24771.1; anaphase-promoting complex, subunit 10-domain-containing protein [Naematelia encephala]}	{Q8K2H6; Anaphase-promoting complex subunit 10 }	{cne:CNF02340; K03357 APC10, DOC1 anaphase-promoting complex subunit 10 -- Cellular Processes; Cell growth and death; Cell cycle [PATH:ko04110] Cellular Processes; Cell growth and death; Cell cycle - yeast [PATH:ko04111] Cellular Processes; Cell growth and death; Meiosis - yeast [PATH:ko04113] Cellular Processes; Cell growth and death; Oocyte meiosis [PATH:ko04114] Genetic Information Processing;…	{Hs7657035; KOG3437 Anaphase-promoting complex (APC), subunit 10 DO Cell cycle control, cell division, chromosome partitioning ; Posttranslational modification, protein turnover, chaperones ;}	{NA}	{NA}	{NA}	{NA}	{NA}	{NA}	{NA}	{NA}
A0154	{Contig10:827911:829960:+}	{ORY24772.1; hypothetical protein BCR39DRAFT_581463 [Naematelia encephala]}	{NA}	{cgi:CGB_F3290W; }	{NA}	{NA}	{NA}	{NA}	{NA}	{NA}	{NA}	{NA}	{NA}
A0155	{Contig10:830729:831701:-}	{ORY24773.1; hypothetical protein BCR39DRAFT_595232 [Naematelia encephala]}	{NA}	{cne:CNF02415; }	{NA}	{NA}	{GO:0016020; membrane; cellular_component}	{NA}	{NA}	{NA}	{NA}	{NA}	{PF01284:Membrane-associating domain}
A0156	{Contig10:832239:834768:+}	{ORY24774.1; glyoxal oxidase precursor [Naematelia encephala]}	{NA}	{cgi:CGB_F3350C; K20929 GLX glyoxal/methylglyoxal oxidase 1.2.3.15 }	{NA}	{NA}	{NA}	{NA}	{NA}	{NA}	{NA}	{AFR96049.1_; AA5_1 Oxidase with oxygen as acceptor (EC 1.1.3.-); galactose oxidase (EC 1.1.3.9); glyoxal oxidase (EC 1.2.3.15); alcohol oxidase (EC 1.1.3.13) -}	{NA}
A0157	{Contig10:85353:86623:+}	{OCF32466.1; 30S small subunit ribosomal protein S5 [Kwoniella heveanensis BCC8398|Kwoniella heveanensis CBS 569]}	{NA}	{cnb:CNBF2570; }	{NA}	{NA}	{GO:0005840; ribosome; cellular_component GO:0003735; structural constituent of ribosome; molecular_function GO:0006412; translation; biological_process GO:0003723; RNA binding; molecular_function}	{NA}	{NA}	{NA}	{NA}	{NA}	{PF00333:Ribosomal protein S5, N-terminal domain}
A0158	{Contig10:835389:836433:-}	{ORY24775.1; 6,7-dimethyl-8-ribityllumazine synthase [Naematelia encephala]}	{Q9UVT8; 6,7-dimethyl-8-ribityllumazine synthase }	{tms:TREMEDRAFT_46089; K00794 ribH, RIB4 6,7-dimethyl-8-ribityllumazine synthase 2.5.1.78 Metabolism; Metabolism of cofactors and vitamins; Riboflavin metabolism [PATH:ko00740] Metabolism; Global and overview maps; Metabolic pathways [PATH:ko01100] Metabolism; Global and overview maps; Biosynthesis of secondary metabolites [PATH:ko01110]}	{YOL143c; KOG3243 6,7-dimethyl-8-ribityllumazine synthase H Coenzyme transport and metabolism ;}	{NA}	{GO:0009231; riboflavin biosynthetic process; biological_process GO:0009349; riboflavin synthase complex; cellular_component}	{NA}	{NA}	{NA}	{NA}	{NA}	{PF00885:6,7-dimethyl-8-ribityllumazine synthase}
A0159	{Contig10:836728:838823:+}	{ORY24776.1; putative ketol-acid reductoisomerase [Naematelia encephala]}	{P38674; Ketol-acid reductoisomerase, mitochondrial }	{cgi:CGB_F3300C; K00053 ilvC ketol-acid reductoisomerase 1.1.1.86 Metabolism; Amino acid metabolism; Valine, leucine and isoleucine biosynthesis [PATH:ko00290] Metabolism; Metabolism of cofactors and vitamins; Pantothenate and CoA biosynthesis [PATH:ko00770] Metabolism; Global and overview maps; Metabolic pathways [PATH:ko01100] Metabolism; Global and overview maps; Biosynthesis of secondary meta…	{NA}	{NA}	{GO:0004455; ketol-acid reductoisomerase activity; molecular_function GO:0055114; oxidation-reduction process; biological_process GO:0009082; branched chain family amino acid biosynthetic process; biological_process}	{NA}	{NA}	{NA}	{NA}	{NA}	{PF01450:Acetohydroxy acid isomeroreductase, catalytic domain}
A0160	{Contig10:839611:841819:-}	{ORY24777.1; hypothetical protein BCR39DRAFT_581491 [Naematelia encephala]}	{Q09877; Sad1-interacting factor 3 }	{tms:TREMEDRAFT_46082; }	{SPAC12G12.15; KOG2861 Uncharacterized conserved protein S Function unknown ;}	{NA}	{NA}	{NA}	{NA}	{NA}	{NA}	{NA}	{NA}
A0161	{Contig10:842704:846581:+}	{ORY24778.1; hypothetical protein BCR39DRAFT_545879 [Naematelia encephala]}	{NA}	{tms:TREMEDRAFT_66217; K20046 SLA1 actin cytoskeleton-regulatory complex protein SLA1 -- }	{NA}	{NA}	{GO:0043130; ubiquitin binding; molecular_function GO:0042802; identical protein binding; molecular_function GO:0008092; cytoskeletal protein binding; molecular_function GO:0030674; protein binding, bridging; molecular_function GO:0005515; protein binding; molecular_function}	{NA}	{NA}	{NA}	{NA}	{NA}	{PF03983:SLA1 homology domain 1, SHD1 PF14604:Variant SH3 domain PF00018:SH3 domain}
A0162	{Contig10:847251:849516:+}	{ORY24779.1; hypothetical protein BCR39DRAFT_545886 [Naematelia encephala]}	{NA}	{cne:CNF02715; }	{NA}	{NA}	{NA}	{NA}	{NA}	{NA}	{NA}	{NA}	{NA}
A0163	{Contig10:849953:851573:-}	{ORY24780.1; tropomyosin [Naematelia encephala]}	{Q02088; Tropomyosin }	{tms:TREMEDRAFT_45479; K17945 TPM1_2 tropomyosin, fungi type -- }	{SPAC27F1.02c; KOG1003 Actin filament-coating protein tropomyosin Z Cytoskeleton ;}	{NA}	{GO:0042803; protein homodimerization activity; molecular_function GO:0005577; fibrinogen complex; cellular_component GO:0030674; protein binding, bridging; molecular_function GO:0005102; receptor binding; molecular_function GO:0008565; protein transporter activity; molecular_function GO:0006886; intracellular protein transport; biological_process GO:0016021; integral to membrane; cellular_compon…	{NA}	{NA}	{NA}	{NA}	{NA}	{PF05478:Prominin PF15898:cGMP-dependent protein kinase interacting domain PF04136:Sec34-like family PF06160:Septation ring formation regulator, EzrA PF06009:Laminin Domain II PF09726:Transmembrane protein PF02388:FemAB family PF04871:Uso1 / p115 like vesicle tethering protein, C terminal region PF10473:Leucine-rich repeats of kinetochore protein Cenp-F/LEK1 PF08702:Fibrinogen alpha/beta chain fa…
A0164	{Contig10:857498:858269:+}	{ORY24781.1; velvet factor [Naematelia encephala]}	{NA}	{tms:TREMEDRAFT_64890; }	{NA}	{NA}	{NA}	{NA}	{NA}	{NA}	{NA}	{NA}	{NA}
A0165	{Contig10:860288:863405:+}	{ORY24783.1; hypothetical protein BCR39DRAFT_545922 [Naematelia encephala]}	{NA}	{NA}	{NA}	{NA}	{NA}	{NA}	{NA}	{NA}	{NA}	{NA}	{NA}
A0166	{Contig10:863858:865605:-}	{ORY24784.1; hypothetical protein BCR39DRAFT_545926 [Naematelia encephala]}	{NA}	{tms:TREMEDRAFT_34084; }	{NA}	{NA}	{NA}	{NA}	{NA}	{NA}	{NA}	{NA}	{NA}
A0167	{Contig10:868935:870415:+}	{NA}	{NA}	{NA}	{NA}	{NA}	{NA}	{NA}	{NA}	{NA}	{NA}	{NA}	{NA}
A0168	{Contig10:88745:90159:+}	{ORY28805.1; hypothetical protein BCR39DRAFT_565306 [Naematelia encephala]}	{NA}	{cgi:CGB_F4160C; }	{NA}	{NA}	{GO:0005515; protein binding; molecular_function}	{NA}	{NA}	{NA}	{NA}	{NA}	{PF13181:Tetratricopeptide repeat PF00515:Tetratricopeptide repeat}
A0169	{Contig10:871487:872628:-}	{ORY24786.1; PHF5-like protein [Naematelia encephala]}	{P0DI19; PHD finger-like domain-containing protein 5A }	{cnb:CNBF1760; K12834 PHF5A PHD finger-like domain-containing protein 5A -- Genetic Information Processing; Transcription; Spliceosome [PATH:ko03040]}	{At1g07170; KOG1705 Uncharacterized conserved protein, contains CXXC motifs S Function unknown ;}	{NA}	{NA}	{NA}	{NA}	{NA}	{NA}	{NA}	{NA}
A0170	{Contig10:872940:874784:-}	{ORY24787.1; peptidase C13 family-domain-containing protein [Naematelia encephala]}	{P49018; GPI-anchor transamidase }	{cnb:CNBF1160; K05290 PIGK phosphatidylinositol glycan, class K 2.6.-.- Metabolism; Glycan biosynthesis and metabolism; Glycosylphosphatidylinositol (GPI)-anchor biosynthesis [PATH:ko00563] Metabolism; Global and overview maps; Metabolic pathways [PATH:ko01100]}	{YDR331w; KOG1349 Gpi-anchor transamidase O Posttranslational modification, protein turnover, chaperones ;}	{NA}	{GO:0006508; proteolysis; biological_process GO:0008233; peptidase activity; molecular_function}	{PHI:6827; E3QJK7 GPI8 31870 Colletotrichum graminicola maize anthracnose Zea mays (related: maize) Cystein protease altered gene expression / gene regulation: silencing loss of pathogenicity}	{NA}	{NA}	{NA}	{NA}	{PF01650:Peptidase C13 family}
A0171	{Contig10:874997:875418:+}	{ORY24788.1; hypothetical protein BCR39DRAFT_545942 [Naematelia encephala]}	{NA}	{cci:CC1G_11222; }	{NA}	{NA}	{GO:0006508; proteolysis; biological_process GO:0030436; asexual sporulation; biological_process GO:0004190; aspartic-type endopeptidase activity; molecular_function GO:0006487; protein N-linked glycosylation; biological_process GO:0034998; oligosaccharyltransferase I complex; cellular_component}	{NA}	{NA}	{NA}	{NA}	{NA}	{PF03419:Sporulation factor SpoIIGA PF05251:Uncharacterised protein family (UPF0197)}
A0172	{Contig10:876400:877568:+}	{NA}	{NA}	{NA}	{NA}	{NA}	{NA}	{NA}	{NA}	{NA}	{NA}	{NA}	{NA}
A0173	{Contig10:877850:878428:+}	{ORY24789.1; RmlC-like cupin domain-containing protein [Naematelia encephala]}	{NA}	{cne:CNC00090; }	{NA}	{NA}	{GO:0045735; NA}	{NA}	{NA}	{NA}	{NA}	{NA}	{PF00190:Cupin}
A0174	{Contig10:881253:882901:+}	{ORY24790.1; kinase-like domain-containing protein [Naematelia encephala]}	{P08092; Negative regulator of sexual conjugation and meiosis }	{tms:TREMEDRAFT_34232; }	{SPBC19C2.05; KOG0583 Serine/threonine protein kinase T Signal transduction mechanisms ;}	{NA}	{GO:0005524; ATP binding; molecular_function GO:0004672; protein kinase activity; molecular_function GO:0016020; membrane; cellular_component GO:0016773; phosphotransferase activity, alcohol group as acceptor; molecular_function GO:0006468; protein phosphorylation; biological_process}	{PHI:1221; I1RJM9 FGSG_04054 5518 Fusarium graminearum Fusarium Ear Blight Triticum (related: wheat) protein kinase gene deletion: full lethal}	{NA}	{NA}	{NA}	{NA}	{PF05445:Poxvirus serine/threonine protein kinase PF07714:Protein tyrosine kinase PF06293:Lipopolysaccharide kinase (Kdo/WaaP) family PF00069:Protein kinase domain}
A0175	{Contig10:883996:885832:-}	{ORY24791.1; hypothetical protein BCR39DRAFT_545951 [Naematelia encephala]}	{P32561; Histone deacetylase RPD3 }	{cgi:CGB_F2490W; K06067 HDAC1_2 histone deacetylase 1/2 3.5.1.98 Cellular Processes; Cell growth and death; Cell cycle [PATH:ko04110] Organismal Systems; Aging; Longevity regulating pathway - multiple species [PATH:ko04213] Environmental Information Processing; Signal transduction; Notch signaling pathway [PATH:ko04330] Organismal Systems; Endocrine system; Thyroid hormone signaling pathway [PATH…	{YNL330c; KOG1342 Histone deacetylase complex, catalytic component RPD3 B Chromatin structure and dynamics ;}	{NA}	{NA}	{PHI:8014; J9VP39 rpd3 (CNAG_05690) 5207 Cryptococcus neoformans cryptococcosis Galleria mellonella (related: Greater wax moth) Histone deacetylase Gene deletion: full; gene complementation reduced virulence}	{Q8TG10_USTMD; HDA1 AAM15960.1 569 Ustilago maydis 5270 CATALYTIC ACTIVITY: Hydrolysis of an N(6)-acetyl-lysine residue of a histone to yield a deacetylated histone.; SUBCELLULAR LOCATION: Nucleus (By similarity).; SIMILARITY: Belongs to the histone deacetylase family. HD Type 1 subfamily. 12421320 Unknown {ID:PF00850; Description: Hist_deacetyl} Euchlaena spp., Zea spp. (Poaceae) herb Smut. Corn…	{NA}	{NA}	{NA}	{NA}
A0176	{Contig10:886186:887081:+}	{ORY24792.1; Pre-mRNA-splicing factor SPF27 [Naematelia encephala]}	{NA}	{tms:TREMEDRAFT_69942; K12861 BCAS2 pre-mRNA-splicing factor SPF27 -- Genetic Information Processing; Transcription; Spliceosome [PATH:ko03040]}	{NA}	{NA}	{GO:0007049; cell cycle; biological_process GO:0006355; regulation of transcription, DNA-dependent; biological_process GO:0005737; cytoplasm; cellular_component GO:0003700; sequence-specific DNA binding transcription factor activity; molecular_function GO:0090529; NA GO:0031514; motile cilium; cellular_component GO:0006397; mRNA processing; biological_process GO:0048870; cell motility; biological…	{NA}	{NA}	{NA}	{NA}	{NA}	{PF13851:Growth-arrest specific micro-tubule binding PF06005:Protein of unknown function (DUF904) PF00170:bZIP transcription factor PF05700:Breast carcinoma amplified sequence 2 (BCAS2) PF04977:Septum formation initiator}
A0177	{Contig10:887265:888434:-}	{ORY24793.1; ATPase, V1 complex, subunit F [Naematelia encephala]}	{A6RRW0; V-type proton ATPase subunit F }	{tms:TREMEDRAFT_34077; K02151 ATPeV1F, ATP6S14 V-type H+-transporting ATPase subunit F -- Metabolism; Energy metabolism; Oxidative phosphorylation [PATH:ko00190] Metabolism; Global and overview maps; Metabolic pathways [PATH:ko01100] Cellular Processes; Transport and catabolism; Phagosome [PATH:ko04145] Environmental Information Processing; Signal transduction; mTOR signaling pathway [PATH:ko0415…	{YGR020c; KOG3432 Vacuolar H+-ATPase V1 sector, subunit F C Energy production and conversion ;}	{gnl|TC-DB|P39111; 3.A.2.2.3 VACUOLAR ATP SYNTHASE SUBUNIT F (EC 3.6.1.34) (V-ATPASE F SUBUNIT) (VACUOLAR PROTON PUMP F SUBUNIT) (V-ATPASE 14 KDA SUBUNIT) - Saccharomyces cerevisiae (Baker's yeast).}	{GO:0034220; ion transmembrane transport; biological_process}	{NA}	{Q5AHJ0_CANAL; VMA7 EAL02110.1 122 Candida albicans 5476 FUNCTION: Subunit of the peripheral V1 complex of vacuolar ATPase essential for assembly or catalytic function. V-ATPase is responsible for acidifying a variety of intracellular compartments in eukaryotic cells (By similarity).; SUBUNIT: V-ATPase is an heteromultimeric enzyme composed of a peripheral catalytic V1 complex (components A to H)…	{NA}	{NA}	{NA}	{PF01990:ATP synthase (F/14-kDa) subunit}
A0178	{Contig10:888968:891373:-}	{ORY24794.1; Metallo-dependent phosphatase-like protein [Naematelia encephala]}	{NA}	{cgi:CGB_F1530W; }	{NA}	{NA}	{GO:0016787; hydrolase activity; molecular_function}	{NA}	{NA}	{NA}	{NA}	{NA}	{PF00149:Calcineurin-like phosphoesterase}
A0179	{Contig10:91350:92756:+}	{ORY28803.1; proteasome component pts1 [Naematelia encephala]}	{P30656; Proteasome subunit beta type-5 }	{tms:TREMEDRAFT_34309; K02737 PSMB5 20S proteasome subunit beta 5 3.4.25.1 Genetic Information Processing; Folding, sorting and degradation; Proteasome [PATH:ko03050]}	{YPR103w; KOG0175 20S proteasome, regulatory subunit beta type PSMB5/PSMB8/PRE2 O Posttranslational modification, protein turnover, chaperones ;}	{NA}	{GO:0004298; threonine-type endopeptidase activity; molecular_function GO:0005839; proteasome core complex; cellular_component GO:0051603; proteolysis involved in cellular protein catabolic process; biological_process}	{NA}	{NA}	{NA}	{NA}	{NA}	{PF00227:Proteasome subunit}
A0180	{Contig10:892236:893244:+}	{ORY24795.1; TB2/DP1, HVA22 family-domain-containing protein [Naematelia encephala]}	{P0CN17; Protein YOP1 }	{tms:TREMEDRAFT_40704; K17279 REEP5_6 receptor expression-enhancing protein 5/6 -- }	{YPR028w; KOG1725 Protein involved in membrane traffic (YOP1/TB2/DP1/HVA22 family) U Intracellular trafficking, secretion, and vesicular transport ;}	{NA}	{NA}	{NA}	{NA}	{NA}	{NA}	{NA}	{NA}
A0181	{Contig10:894389:896404:-}	{XP_019047956.1; methylenetetrahydrofolate dehydrogenase (NAD+) [Kwoniella bestiolae CBS 10118]}	{Q9P786; Methylenetetrahydrofolate dehydrogenase [NAD(+)] }	{cnb:CNBF1110; K00295 MTD1 methylenetetrahydrofolate dehydrogenase (NAD+) 1.5.1.15 Metabolism; Metabolism of cofactors and vitamins; One carbon pool by folate [PATH:ko00670] Metabolism; Global and overview maps; Metabolic pathways [PATH:ko01100]}	{SPBC1711.04; KOG0089 Methylenetetrahydrofolate dehydrogenase/methylenetetrahydrofolate cyclohydrolase H Coenzyme transport and metabolism ;}	{NA}	{GO:0004488; methylenetetrahydrofolate dehydrogenase (NADP+) activity; molecular_function GO:0055114; oxidation-reduction process; biological_process}	{NA}	{NA}	{NA}	{NA}	{NA}	{PF02882:Tetrahydrofolate dehydrogenase/cyclohydrolase, NAD(P)-binding domain PF00763:Tetrahydrofolate dehydrogenase/cyclohydrolase, catalytic domain}
A0182	{Contig10:897093:899576:+}	{ORY24797.1; putative C-22 sterol desaturase [Naematelia encephala]}	{O13820; Cytochrome P450 61 }	{cgi:CGB_F1500C; K09831 ERG5, CYP61A sterol 22-desaturase 1.14.19.41 Metabolism; Lipid metabolism; Steroid biosynthesis [PATH:ko00100] Metabolism; Global and overview maps; Metabolic pathways [PATH:ko01100] Metabolism; Global and overview maps; Biosynthesis of antibiotics [PATH:ko01130]}	{SPAC19A8.04; KOG0157 Cytochrome P450 CYP4/CYP19/CYP26 subfamilies QI Secondary metabolites biosynthesis, transport and catabolism ; Lipid transport and metabolism ;}	{NA}	{GO:0020037; heme binding; molecular_function GO:0016705; oxidoreductase activity, acting on paired donors, with incorporation or reduction of molecular oxygen; molecular_function GO:0055114; oxidation-reduction process; biological_process GO:0005506; iron ion binding; molecular_function}	{PHI:3037; I1RE80 FgERG5A 5518 Fusarium graminearum Fusarium Head Blight Triticum aestivum (related: bread wheat) cytochrome P450 61 gene disruption; gene complementation reduced virulence}	{NA}	{CNAG_06644; E-classP450,groupI P450_Cn006 http://p450.riceblast.snu.ac.kr/class.php?a=dv_sequence&id=13557&spe_id=23&ref_id=57204}	{NA}	{NA}	{PF00067:Cytochrome P450}
A0183	{Contig10:900031:901154:+}	{ORY24798.1; hypothetical protein BCR39DRAFT_316264 [Naematelia encephala]}	{NA}	{cne:CNF02640; }	{NA}	{NA}	{NA}	{NA}	{NA}	{NA}	{NA}	{NA}	{NA}
A0184	{Contig10:902043:902661:-}	{XP_021872895.1; ubiquitin-conjugating enzyme/RWD-like protein [Kockovaella imperatae]}	{O74196; Ubiquitin-conjugating enzyme E2-16 kDa }	{cgi:CGB_F3010W; K06689 UBE2D, UBC4, UBC5 ubiquitin-conjugating enzyme E2 D 2.3.2.23 Environmental Information Processing; Signal transduction; MAPK signaling pathway - fly [PATH:ko04013] Genetic Information Processing; Folding, sorting and degradation; Ubiquitin mediated proteolysis [PATH:ko04120] Genetic Information Processing; Folding, sorting and degradation; Protein processing in endoplasmic…	{SPBC119.02; KOG0417 Ubiquitin-protein ligase O Posttranslational modification, protein turnover, chaperones ;}	{gnl|TC-DB|P62837; 3.A.20.1.1 Ubiquitin-conjugating enzyme E2 D2 OS=Homo sapiens GN=UBE2D2 PE=1 SV=1}	{GO:0015031; protein transport; biological_process GO:0006464; protein modification process; biological_process GO:0005515; protein binding; molecular_function}	{PHI:6927; G4MVC5 MoRAD6 318829 Magnaporthe oryzae Rice Blast Hordeum vulgare (related: barley) Ubiquitin ligase Gene deletion: full; gene complementation reduced virulence}	{NA}	{NA}	{NA}	{NA}	{PF05773:RWD domain PF05743:UEV domain}
A0185	{Contig10:903506:906970:+}	{XP_021872915.1; hypothetical protein BD324DRAFT_618344 [Kockovaella imperatae]}	{NA}	{tms:TREMEDRAFT_34219; }	{NA}	{NA}	{GO:0008080; N-acetyltransferase activity; molecular_function GO:0007165; signal transduction; biological_process}	{NA}	{NA}	{NA}	{NA}	{NA}	{PF00620:RhoGAP domain PF13673:Acetyltransferase (GNAT) domain PF00583:Acetyltransferase (GNAT) family PF13508:Acetyltransferase (GNAT) domain}
A0186	{Contig10:909140:910668:+}	{ORY26226.1; phosphatidic acid phosphatase type 2/haloperoxidase [Naematelia encephala]}	{NA}	{tms:TREMEDRAFT_74652; }	{NA}	{NA}	{NA}	{NA}	{NA}	{NA}	{NA}	{NA}	{NA}
A0187	{Contig10:912396:914454:+}	{ORY26227.1; hypothetical protein BCR39DRAFT_589745 [Naematelia encephala]}	{NA}	{tms:TREMEDRAFT_65007; }	{NA}	{NA}	{NA}	{NA}	{NA}	{NA}	{NA}	{NA}	{NA}
A0188	{Contig10:914928:917329:-}	{NA}	{NA}	{NA}	{NA}	{NA}	{NA}	{NA}	{NA}	{NA}	{NA}	{NA}	{NA}
A0189	{Contig10:918019:919648:-}	{ORY26229.1; hypothetical protein BCR39DRAFT_470528, partial [Naematelia encephala]}	{NA}	{cnb:CNBF1900; }	{NA}	{NA}	{GO:0015979; photosynthesis; biological_process GO:0009539; photosystem II reaction center; cellular_component GO:0009523; photosystem II; cellular_component GO:0042549; photosystem II stabilization; biological_process}	{NA}	{NA}	{NA}	{NA}	{NA}	{PF01737:YCF9}
A0190	{Contig10:96760:97896:+}	{NA}	{NA}	{NA}	{NA}	{NA}	{GO:0019028; viral capsid; cellular_component GO:0005198; NA GO:0019031; viral envelope; cellular_component GO:0048870; cell motility; biological_process GO:0031514; motile cilium; cellular_component GO:0007030; Golgi organization; biological_process}	{NA}	{NA}	{NA}	{NA}	{NA}	{PF13851:Growth-arrest specific micro-tubule binding PF04513:Baculovirus polyhedron envelope protein, PEP, C terminus PF09787:Golgin subfamily A member 5}
A0191	{Contig10:922433:922700:-}	{NA}	{NA}	{NA}	{NA}	{NA}	{NA}	{NA}	{NA}	{NA}	{NA}	{NA}	{NA}
A0192	{Contig10:923025:924893:+}	{ORY26231.1; hypothetical protein BCR39DRAFT_541526 [Naematelia encephala]}	{NA}	{cne:CNF03480; }	{NA}	{NA}	{GO:0006468; protein phosphorylation; biological_process GO:0004672; protein kinase activity; molecular_function GO:0005524; ATP binding; molecular_function}	{NA}	{NA}	{NA}	{NA}	{NA}	{PF00069:Protein kinase domain PF07714:Protein tyrosine kinase}
A0193	{Contig10:925600:926683:+}	{ORY26232.1; ubiquinol-cytochrome C reductase hinge domain-containing protein [Naematelia encephala]}	{NA}	{tms:TREMEDRAFT_45403; K00416 QCR6, UQCRH ubiquinol-cytochrome c reductase subunit 6 -- Metabolism; Energy metabolism; Oxidative phosphorylation [PATH:ko00190] Metabolism; Global and overview maps; Metabolic pathways [PATH:ko01100] Organismal Systems; Circulatory system; Cardiac muscle contraction [PATH:ko04260] Organismal Systems; Environmental adaptation; Thermogenesis [PATH:ko04714] Human Dise…	{NA}	{NA}	{GO:0003700; sequence-specific DNA binding transcription factor activity; molecular_function GO:0006351; transcription, DNA-dependent; biological_process GO:0019031; viral envelope; cellular_component GO:0032040; small-subunit processome; cellular_component GO:0051082; unfolded protein binding; molecular_function GO:0003887; DNA-directed DNA polymerase activity; molecular_function GO:0006457; pro…	{NA}	{NA}	{NA}	{NA}	{NA}	{PF04147:Nop14-like family PF00183:Hsp90 protein PF04931:DNA polymerase phi PF04546:Sigma-70, non-essential region PF03286:Pox virus Ag35 surface protein}
A0194	{Contig10:927506:929740:-}	{ORY26233.1; hypothetical protein BCR39DRAFT_470616 [Naematelia encephala]}	{P0CR59; Sorting nexin MVP1 }	{tms:TREMEDRAFT_34173; K17922 SNX8, MVP1 sorting nexin-8 -- }	{NA}	{NA}	{GO:0035091; phosphatidylinositol binding; molecular_function}	{NA}	{NA}	{NA}	{NA}	{NA}	{PF00787:PX domain}
A0195	{Contig10:930470:932604:+}	{ORY26234.1; rab-GTPase-TBC domain-domain-containing protein [Naematelia encephala]}	{NA}	{tms:TREMEDRAFT_34074; K20372 TBC1D20, GYP8 TBC1 domain family member 20 -- }	{NA}	{NA}	{NA}	{NA}	{NA}	{NA}	{NA}	{NA}	{NA}
A0196	{Contig10:933708:940255:+}	{ORY26235.1; glycogen phosphorylase [Naematelia encephala]}	{Q00766; Glycogen phosphorylase 1 }	{tms:TREMEDRAFT_72306; K00688 PYG, glgP glycogen phosphorylase 2.4.1.1 Metabolism; Carbohydrate metabolism; Starch and sucrose metabolism [PATH:ko00500] Metabolism; Global and overview maps; Metabolic pathways [PATH:ko01100] Metabolism; Global and overview maps; Biosynthesis of secondary metabolites [PATH:ko01110] Cellular Processes; Cellular community - prokaryotes; Biofilm formation - Escherich…	{YPR160w; KOG2099 Glycogen phosphorylase G Carbohydrate transport and metabolism ;}	{NA}	{GO:0005975; carbohydrate metabolic process; biological_process GO:0016757; transferase activity, transferring glycosyl groups; molecular_function GO:0008184; glycogen phosphorylase activity; molecular_function GO:0016020; membrane; cellular_component}	{PHI:2062__PHI:3815; NA}	{NA}	{NA}	{NA}	{AFR95951.2_; GT35 glycogen or starch phosphorylase (EC 2.4.1.1). NULL}	{PF00343:Carbohydrate phosphorylase PF02434:Fringe-like}
A0197	{Contig10:940958:942830:-}	{ORY26237.1; GPR1/FUN34/yaaH family-domain-containing protein [Naematelia encephala]}	{P25613; Accumulation of dyads protein 2 }	{cgi:CGB_F2380W; K07034 K07034 uncharacterized protein -- }	{NA}	{gnl|TC-DB|P25613; 2.A.96.1.4 Uncharacterized protein YCR010C OS=Saccharomyces cerevisiae GN=YCR010C PE=1 SV=1}	{GO:0016021; integral to membrane; cellular_component}	{NA}	{NA}	{NA}	{NA}	{NA}	{PF01184:GPR1/FUN34/yaaH family}
A0198	{Contig10:946505:948292:+}	{ORY26238.1; kinase-like domain-containing protein [Naematelia encephala]}	{P25333; Serine/threonine-protein kinase HAL4/SAT4 }	{cnb:CNBF1770; K08286 E2.7.11.- protein-serine/threonine kinase 2.7.11.- }	{YCR008w; KOG0590 Checkpoint kinase and related serine/threonine protein kinases D Cell cycle control, cell division, chromosome partitioning ;}	{NA}	{GO:0004672; protein kinase activity; molecular_function GO:0005524; ATP binding; molecular_function GO:0016773; phosphotransferase activity, alcohol group as acceptor; molecular_function GO:0016020; membrane; cellular_component GO:0006468; protein phosphorylation; biological_process}	{NA}	{NA}	{NA}	{NA}	{NA}	{PF06293:Lipopolysaccharide kinase (Kdo/WaaP) family PF00069:Protein kinase domain PF07714:Protein tyrosine kinase}
A0199	{Contig10:948862:950723:+}	{ORY26239.1; tetrapyrrole methylase [Naematelia encephala]}	{Q5BFG0; Diphthine methyl ester synthase }	{cnb:CNBF1170; K00586 DPH5 diphthine methyl ester synthase 2.1.1.314 }	{YLR172c; KOG3123 Diphthine synthase J Translation, ribosomal structure and biogenesis ;}	{NA}	{GO:0008152; NA GO:0008168; methyltransferase activity; molecular_function}	{NA}	{NA}	{NA}	{NA}	{NA}	{PF00590:Tetrapyrrole (Corrin/Porphyrin) Methylases}
A0200	{Contig10:951016:952556:-}	{ORY26240.1; hypothetical protein BCR39DRAFT_261103 [Naematelia encephala]}	{NA}	{cgi:CGB_F2410W; }	{NA}	{NA}	{GO:0005886; plasma membrane; cellular_component GO:0016020; membrane; cellular_component}	{NA}	{NA}	{NA}	{NA}	{NA}	{PF06687:SUR7/PalI family PF01284:Membrane-associating domain}
A0201	{Contig10:104471:106465:+}	{ORY28801.1; hypothetical protein BCR39DRAFT_559365 [Naematelia encephala]}	{NA}	{cgi:CGB_F4200C; }	{NA}	{NA}	{GO:0043093; cytokinesis by binary fission; biological_process GO:0006260; DNA replication; biological_process GO:0006355; regulation of transcription, DNA-dependent; biological_process GO:0005794; Golgi apparatus; cellular_component GO:0090529; NA GO:0003700; sequence-specific DNA binding transcription factor activity; molecular_function GO:0005737; cytoplasm; cellular_component}	{NA}	{NA}	{NA}	{NA}	{NA}	{PF15070:Putative golgin subfamily A member 2-like protein 5 PF06156:Protein of unknown function (DUF972) PF00170:bZIP transcription factor PF06005:Protein of unknown function (DUF904)}
A0202	{Contig10:955235:955846:-}	{NA}	{NA}	{NA}	{NA}	{NA}	{NA}	{NA}	{NA}	{NA}	{NA}	{NA}	{NA}
A0203	{Contig10:956537:957277:-}	{NA}	{NA}	{NA}	{NA}	{NA}	{NA}	{NA}	{NA}	{NA}	{NA}	{NA}	{NA}
A0204	{Contig10:957912:960172:-}	{ORY26243.1; hypothetical protein BCR39DRAFT_541580 [Naematelia encephala]}	{NA}	{tms:TREMEDRAFT_69995; K15178 RTF1 RNA polymerase-associated protein RTF1 -- }	{NA}	{NA}	{GO:0003677; DNA binding; molecular_function}	{NA}	{NA}	{NA}	{NA}	{NA}	{PF03126:Plus-3 domain}
A0205	{Contig10:960394:963942:+}	{ORY26244.1; mediator complex subunit Med5-domain-containing protein [Naematelia encephala]}	{NA}	{NA}	{NA}	{NA}	{GO:0016592; mediator complex; cellular_component GO:0006357; regulation of transcription from RNA polymerase II promoter; biological_process GO:0001104; RNA polymerase II transcription cofactor activity; molecular_function}	{NA}	{NA}	{NA}	{NA}	{NA}	{PF08689:Mediator complex subunit Med5}
A0206	{Contig10:964850:966477:+}	{ODO01571.1; hypothetical protein I350_06391 [Cryptococcus amylolentus CBS 6273]}	{NA}	{NA}	{NA}	{NA}	{NA}	{NA}	{NA}	{NA}	{YES}	{NA}	{NA}
A0207	{Contig10:967957:969380:-}	{ORY26246.1; hypothetical protein BCR39DRAFT_541596 [Naematelia encephala]}	{NA}	{tms:TREMEDRAFT_34314; }	{NA}	{NA}	{GO:0003824; NA GO:0050662; coenzyme binding; molecular_function}	{NA}	{NA}	{NA}	{NA}	{NA}	{PF01370:NAD dependent epimerase/dehydratase family}
A0208	{Contig10:970432:971924:+}	{ORY26247.1; kinase-like domain-containing protein [Naematelia encephala]}	{Q8TG13; Casein kinase II subunit alpha }	{tms:TREMEDRAFT_69948; K03097 CSNK2A casein kinase II subunit alpha 2.7.11.1 Genetic Information Processing; Translation; Ribosome biogenesis in eukaryotes [PATH:ko03008] Environmental Information Processing; Signal transduction; NF-kappa B signaling pathway [PATH:ko04064] Cellular Processes; Transport and catabolism; Mitophagy - animal [PATH:ko04137] Cellular Processes; Transport and catabolism;…	{At3g50000; KOG0668 Casein kinase II, alpha subunit TDK Signal transduction mechanisms ; Cell cycle control, cell division, chromosome partitioning ; Transcription ;}	{NA}	{GO:0004672; protein kinase activity; molecular_function GO:0005524; ATP binding; molecular_function GO:0006099; tricarboxylic acid cycle; biological_process GO:0016773; phosphotransferase activity, alcohol group as acceptor; molecular_function GO:0016020; membrane; cellular_component GO:0006468; protein phosphorylation; biological_process GO:0003994; aconitate hydratase activity; molecular_funct…	{PHI:1218__PHI:9822; NA}	{Q59ZI9_CANAL; CKA2 EAK95849.1 329 Candida albicans 5476 SIMILARITY: Belongs to the protein kinase superfamily.; CAUTION: The sequence shown here is derived from an EMBL/GenBank/DDBJ whole genome shotgun (WGS) entry which is preliminary data. 15123810 XP_714889.1, XM_709796.1, XP_714952.1, XM_709859.1 {ID:PF00069; Description: Pkinase} Isolated from a wide variety of substrates including humans a…	{NA}	{NA}	{NA}	{PF07714:Protein tyrosine kinase PF11791:Aconitate B N-terminal domain PF00069:Protein kinase domain PF06293:Lipopolysaccharide kinase (Kdo/WaaP) family}
A0209	{Contig10:973627:977690:+}	{ORY26248.1; hypothetical protein BCR39DRAFT_541610 [Naematelia encephala]}	{NA}	{cne:CNF02710; }	{NA}	{NA}	{GO:0007165; signal transduction; biological_process}	{NA}	{NA}	{NA}	{NA}	{NA}	{PF00620:RhoGAP domain}
A0210	{Contig10:979112:980143:-}	{ORY26249.1; putative negative regulation of transcription by glucose-related protein [Naematelia encephala]}	{NA}	{cgi:CGB_F3090C; K12188 SNF8, EAP30 ESCRT-II complex subunit VPS22 -- Cellular Processes; Transport and catabolism; Endocytosis [PATH:ko04144]}	{NA}	{NA}	{NA}	{PHI:4641; J9VNI3 VPS22 5207 Cryptococcus neoformans Cryptococcosis Mus musculus (related: house mouse) Endosomal sorting complex gene mutation loss of pathogenicity}	{NA}	{NA}	{NA}	{NA}	{NA}
A0211	{Contig10:982216:983330:-}	{ORY26251.1; N-glycosylation protein-domain-containing protein [Naematelia encephala]}	{NA}	{tms:TREMEDRAFT_66205; }	{NA}	{NA}	{GO:0008270; zinc ion binding; molecular_function GO:0000398; nuclear mRNA splicing, via spliceosome; biological_process GO:0006351; transcription, DNA-dependent; biological_process GO:0005681; spliceosomal complex; cellular_component GO:0003887; DNA-directed DNA polymerase activity; molecular_function GO:0003677; DNA binding; molecular_function GO:0005634; nucleus; cellular_component GO:0005789;…	{NA}	{NA}	{NA}	{NA}	{NA}	{PF12326:N-glycosylation protein PF06524:NOA36 protein PF04889:Cwf15/Cwc15 cell cycle control protein PF04931:DNA polymerase phi}
A0212	{Contig10:106791:114931:-}	{NA}	{NA}	{NA}	{NA}	{NA}	{GO:0016301; kinase activity; molecular_function GO:0003700; sequence-specific DNA binding transcription factor activity; molecular_function GO:0008270; zinc ion binding; molecular_function GO:0006352; transcription initiation, DNA-dependent; biological_process GO:0003677; DNA binding; molecular_function GO:0005634; nucleus; cellular_component GO:0008440; inositol trisphosphate 3-kinase activity;…	{NA}	{NA}	{NA}	{NA}	{NA}	{PF00454:Phosphatidylinositol 3- and 4-kinase PF02985:HEAT repeat PF06524:NOA36 protein PF02724:CDC45-like protein PF03770:Inositol polyphosphate kinase PF02260:FATC domain PF04546:Sigma-70, non-essential region}
A0213	{Contig10:985029:986503:-}	{ORY26252.1; aldose 1-epimerase [Naematelia encephala]}	{D4AMB9; Probable aldose 1-epimerase ARB_05372 }	{pdp:PDIP_23450; K01785 galM, GALM aldose 1-epimerase 5.1.3.3 Metabolism; Carbohydrate metabolism; Glycolysis / Gluconeogenesis [PATH:ko00010] Metabolism; Carbohydrate metabolism; Galactose metabolism [PATH:ko00052] Metabolism; Global and overview maps; Metabolic pathways [PATH:ko01100] Metabolism; Global and overview maps; Biosynthesis of secondary metabolites [PATH:ko01110] Metabolism; Global a…	{NA}	{NA}	{GO:0005975; carbohydrate metabolic process; biological_process GO:0016853; isomerase activity; molecular_function}	{NA}	{NA}	{NA}	{NA}	{NA}	{PF01263:Aldose 1-epimerase}
A0214	{Contig10:987151:989463:+}	{ORY26253.1; hypothetical protein BCR39DRAFT_261639 [Naematelia encephala]}	{NA}	{NA}	{NA}	{NA}	{NA}	{NA}	{NA}	{NA}	{NA}	{NA}	{NA}
A0215	{Contig10:989905:990518:-}	{ORY26254.1; hypothetical protein BCR39DRAFT_470584 [Naematelia encephala]}	{NA}	{cnb:CNBF1800; }	{NA}	{NA}	{GO:0000276; mitochondrial proton-transporting ATP synthase complex, coupling factor F(o); cellular_component GO:0015078; hydrogen ion transmembrane transporter activity; molecular_function GO:0015986; ATP synthesis coupled proton transport; biological_process GO:0009372; quorum sensing; biological_process GO:0006869; lipid transport; biological_process GO:0008289; lipid binding; molecular_functi…	{NA}	{NA}	{NA}	{NA}	{NA}	{PF05405:Mitochondrial ATP synthase B chain precursor (ATP-synt_B) PF11657:Transcriptional activator TraM PF02862:DDHD domain PF07464:Apolipophorin-III precursor (apoLp-III)}
A0216	{Contig10:990794:997860:+}	{ORY26256.1; glycoside hydrolase superfamily [Naematelia encephala]}	{NA}	{NA}	{NA}	{NA}	{GO:0004553; hydrolase activity, hydrolyzing O-glycosyl compounds; molecular_function GO:0005975; carbohydrate metabolic process; biological_process}	{NA}	{NA}	{NA}	{NA}	{NA}	{PF00728:Glycosyl hydrolase family 20, catalytic domain}
A0217	{Contig10:1002371:1003009:+}	{ORY26259.1; YkoF-like protein [Naematelia encephala]}	{NA}	{cgi:CGB_F1700W; }	{NA}	{NA}	{NA}	{NA}	{NA}	{NA}	{NA}	{NA}	{NA}
A0218	{Contig10:1003061:1004589:-}	{ORY26260.1; hypothetical protein BCR39DRAFT_541678 [Naematelia encephala]}	{NA}	{tms:TREMEDRAFT_32917; K13093 HTATSF1 HIV Tat-specific factor 1 -- }	{NA}	{NA}	{GO:0071203; WASH complex; cellular_component GO:0048500; signal recognition particle; cellular_component GO:0006614; SRP-dependent cotranslational protein targeting to membrane; biological_process GO:0003676; nucleic acid binding; molecular_function GO:0008312; 7S RNA binding; molecular_function}	{NA}	{NA}	{NA}	{NA}	{NA}	{PF08492:SRP72 RNA-binding domain PF10152:Predicted coiled-coil domain-containing protein (DUF2360) PF00076:RNA recognition motif. (a.k.a. RRM, RBD, or RNP domain)}
A0219	{Contig10:1006270:1007044:-}	{ORY26261.1; N-terminal domain of NEFA-interacting nuclear protein NIP30-domain-containing protein [Naematelia encephala]}	{NA}	{cgi:CGB_F2180W; }	{NA}	{NA}	{NA}	{NA}	{NA}	{NA}	{NA}	{NA}	{NA}
A0220	{Contig10:1008529:1010244:+}	{ORY26262.1; hypothetical protein BCR39DRAFT_541703 [Naematelia encephala]}	{NA}	{tms:TREMEDRAFT_34323; K12842 SR140 U2-associated protein SR140 -- Genetic Information Processing; Transcription; Spliceosome [PATH:ko03040]}	{NA}	{NA}	{GO:0006396; RNA processing; biological_process GO:0003723; RNA binding; molecular_function}	{NA}	{NA}	{NA}	{NA}	{NA}	{PF01805:Surp module}
A0221	{Contig10:1017842:1020803:-}	{NA}	{NA}	{NA}	{NA}	{NA}	{NA}	{NA}	{NA}	{NA}	{NA}	{NA}	{NA}
A0222	{Contig10:1023090:1025827:+}	{ORY26265.1; hypothetical protein BCR39DRAFT_262274 [Naematelia encephala]}	{NA}	{cgi:CGB_F2200W; K06030 MFN2, FZO1 mitofusin 2 3.6.5.- Cellular Processes; Transport and catabolism; Mitophagy - animal [PATH:ko04137] Cellular Processes; Cell growth and death; Apoptosis - fly [PATH:ko04214] Organismal Systems; Immune system; NOD-like receptor signaling pathway [PATH:ko04621]}	{NA}	{NA}	{GO:0003924; GTPase activity; molecular_function GO:0005525; GTP binding; molecular_function}	{NA}	{NA}	{NA}	{NA}	{NA}	{PF01926:50S ribosome-binding GTPase PF00025:ADP-ribosylation factor family PF02421:Ferrous iron transport protein B PF03193:Protein of unknown function, DUF258}
A0223	{Contig10:6833:8219:+}	{XP_019033288.1; hypothetical protein L198_02767 [Tsuchiyaea wingfieldii CBS 7118]}	{NA}	{cput:CONPUDRAFT_105792; K00306 PIPOX sarcosine oxidase / L-pipecolate oxidase 1.5.3.1 1.5.3.7 Metabolism; Amino acid metabolism; Glycine, serine and threonine metabolism [PATH:ko00260] Metabolism; Amino acid metabolism; Lysine degradation [PATH:ko00310] Metabolism; Global and overview maps; Metabolic pathways [PATH:ko01100] Cellular Processes; Transport and catabolism; Peroxisome [PATH:ko04146]}	{NA}	{NA}	{GO:0008641; small protein activating enzyme activity; molecular_function GO:0055114; oxidation-reduction process; biological_process GO:0008033; tRNA processing; biological_process GO:0043115; precorrin-2 dehydrogenase activity; molecular_function GO:0050660; flavin adenine dinucleotide binding; molecular_function GO:0006779; porphyrin biosynthetic process; biological_process GO:0019354; sirohem…	{NA}	{NA}	{NA}	{NA}	{NA}	{PF01266:FAD dependent oxidoreductase PF03435:Saccharopine dehydrogenase NADP binding domain PF07992:Pyridine nucleotide-disulphide oxidoreductase PF01593:Flavin containing amine oxidoreductase PF13241:Putative NAD(P)-binding PF01134:Glucose inhibited division protein A PF00899:ThiF family}
A0224	{Contig10:118620:121805:+}	{ORY28798.1; phosphatidylinositol-glycan biosynthesis class S protein [Naematelia encephala]}	{NA}	{tms:TREMEDRAFT_64966; K05291 PIGS phosphatidylinositol glycan, class S -- Metabolism; Glycan biosynthesis and metabolism; Glycosylphosphatidylinositol (GPI)-anchor biosynthesis [PATH:ko00563] Metabolism; Global and overview maps; Metabolic pathways [PATH:ko01100]}	{NA}	{NA}	{GO:0016255; attachment of GPI anchor to protein; biological_process GO:0042765; GPI-anchor transamidase complex; cellular_component}	{NA}	{NA}	{NA}	{NA}	{NA}	{PF10510:Phosphatidylinositol-glycan biosynthesis class S protein}
A0225	{Contig10:1026004:1027684:-}	{KXS14478.1; P-loop containing nucleoside triphosphate hydrolase protein [Gonapodya prolifera JEL478]}	{P34280; Uncharacterized GTP-binding protein C02F5.3 }	{pfy:PFICI_07411; K06944 K06944 uncharacterized protein -- }	{CE00039_1; KOG1486 GTP-binding protein DRG2 (ODN superfamily) T Signal transduction mechanisms ;}	{NA}	{GO:0003924; GTPase activity; molecular_function GO:0005525; GTP binding; molecular_function}	{NA}	{NA}	{NA}	{NA}	{NA}	{PF03193:Protein of unknown function, DUF258 PF02421:Ferrous iron transport protein B PF01926:50S ribosome-binding GTPase}
A0226	{Contig10:1028055:1031073:-}	{ORY26267.1; GC-rich sequence DNA-binding factor-like protein-domain-containing protein [Naematelia encephala]}	{NA}	{tms:TREMEDRAFT_69868; K13103 TFIP11 tuftelin-interacting protein 11 -- }	{NA}	{NA}	{GO:0003676; nucleic acid binding; molecular_function GO:0006355; regulation of transcription, DNA-dependent; biological_process GO:0003677; DNA binding; molecular_function GO:0005634; nucleus; cellular_component}	{NA}	{NA}	{NA}	{NA}	{NA}	{PF07842:GC-rich sequence DNA-binding factor-like protein PF01585:G-patch domain}
A0227	{Contig10:1036740:1038533:+}	{ORY26274.1; protein phosphatase 2A regulatory B subunit [Naematelia encephala]}	{Q12702; Protein phosphatase PP2A regulatory subunit B }	{cne:CNF03200; K04354 PPP2R2 serine/threonine-protein phosphatase 2A regulatory subunit B -- Genetic Information Processing; Translation; mRNA surveillance pathway [PATH:ko03015] Environmental Information Processing; Signal transduction; Sphingolipid signaling pathway [PATH:ko04071] Cellular Processes; Cell growth and death; Cell cycle - yeast [PATH:ko04111] Environmental Information Processing; …	{SPAC227.07c; KOG1354 Serine/threonine protein phosphatase 2A, regulatory subunit T Signal transduction mechanisms ;}	{NA}	{GO:0005515; protein binding; molecular_function}	{NA}	{NA}	{NA}	{NA}	{NA}	{PF00400:WD domain, G-beta repeat}
A0228	{Contig10:1041031:1041555:+}	{NA}	{NA}	{NA}	{NA}	{NA}	{GO:0016020; membrane; cellular_component GO:0016773; phosphotransferase activity, alcohol group as acceptor; molecular_function GO:0006468; protein phosphorylation; biological_process GO:0005524; ATP binding; molecular_function GO:0004672; protein kinase activity; molecular_function}	{NA}	{NA}	{NA}	{NA}	{NA}	{PF06293:Lipopolysaccharide kinase (Kdo/WaaP) family PF00069:Protein kinase domain PF07714:Protein tyrosine kinase}
A0229	{Contig10:1043692:1044765:-}	{ORY26278.1; HAD-like domain-containing protein [Naematelia encephala]}	{NA}	{tms:TREMEDRAFT_46110; }	{7296084; KOG2914 Predicted haloacid-halidohydrolase and related hydrolases R General function prediction only ;}	{NA}	{GO:0055114; oxidation-reduction process; biological_process}	{NA}	{NA}	{NA}	{NA}	{NA}	{PF00107:Zinc-binding dehydrogenase}
A0230	{Contig10:1045529:1047181:+}	{OCF31360.1; glyceraldehyde-3-phosphate dehydrogenase [Kwoniella heveanensis BCC8398|Kwoniella heveanensis CBS 569]}	{P0CN75; Glyceraldehyde-3-phosphate dehydrogenase }	{cnb:CNBF1640; K00134 GAPDH, gapA glyceraldehyde 3-phosphate dehydrogenase 1.2.1.12 Metabolism; Carbohydrate metabolism; Glycolysis / Gluconeogenesis [PATH:ko00010] Metabolism; Energy metabolism; Carbon fixation in photosynthetic organisms [PATH:ko00710] Metabolism; Global and overview maps; Metabolic pathways [PATH:ko01100] Metabolism; Global and overview maps; Biosynthesis of secondary metaboli…	{7293147; KOG0657 Glyceraldehyde 3-phosphate dehydrogenase G Carbohydrate transport and metabolism ;}	{gnl|TC-DB|B3ET62; 3.A.23.6.1 Glyceraldehyde-3-phosphate dehydrogenase OS=Amoebophilus asiaticus (strain 5a2) GN=Aasi_1069 PE=3 SV=1}	{GO:0009089; lysine biosynthetic process via diaminopimelate; biological_process GO:0051287; NAD binding; molecular_function GO:0050053; levansucrase activity; molecular_function GO:0009758; NA GO:0055114; oxidation-reduction process; biological_process GO:0016620; oxidoreductase activity, acting on the aldehyde or oxo group of donors, NAD or NADP as acceptor; molecular_function GO:0008839; dihyd…	{PHI:6904; P0A038 GAPDH 1280 Staphylococcus aureus white muscardine disease Galleria mellonella (related: Greater wax moth) Glyceraldehyde-3-phosphate dehydrogenase Functional test in host: direct injection reduced virulence}	{NA}	{NA}	{NA}	{NA}	{PF02800:Glyceraldehyde 3-phosphate dehydrogenase, C-terminal domain PF02435:Levansucrase/Invertase PF02826:D-isomer specific 2-hydroxyacid dehydrogenase, NAD binding domain PF01113:Dihydrodipicolinate reductase, N-terminus PF00044:Glyceraldehyde 3-phosphate dehydrogenase, NAD binding domain}
A0231	{Contig10:1059503:1060502:-}	{ORY29174.1; triose-phosphate transporter family-domain-containing protein [Naematelia encephala]}	{NA}	{tms:TREMEDRAFT_34104; K15283 SLC35E1 solute carrier family 35, member E1 -- }	{NA}	{NA}	{GO:0010972; negative regulation of G2/M transition of mitotic cell cycle; biological_process GO:0016020; membrane; cellular_component GO:0030336; negative regulation of cell migration; biological_process GO:0055085; transmembrane transport; biological_process GO:0016021; integral to membrane; cellular_component}	{NA}	{NA}	{NA}	{NA}	{NA}	{PF00892:EamA-like transporter family PF15734:Migration and invasion-inhibitory PF08449:UAA transporter family}
A0232	{Contig10:1061867:1063128:-}	{ORY29173.1; hypothetical protein BCR39DRAFT_533153 [Naematelia encephala]}	{NA}	{cnb:CNBF1390; }	{NA}	{NA}	{NA}	{NA}	{NA}	{NA}	{NA}	{NA}	{NA}
A0233	{Contig10:1064267:1066138:+}	{ORY29172.1; ADC synthase [Naematelia encephala]}	{O94582; Probable anthranilate synthase component 1 }	{tms:TREMEDRAFT_72272; K01657 trpE anthranilate synthase component I 4.1.3.27 Metabolism; Amino acid metabolism; Phenylalanine, tyrosine and tryptophan biosynthesis [PATH:ko00400] Metabolism; Biosynthesis of other secondary metabolites; Phenazine biosynthesis [PATH:ko00405] Metabolism; Global and overview maps; Metabolic pathways [PATH:ko01100] Metabolism; Global and overview maps; Biosynthesis o…	{SPCC1442.09; KOG1223 Isochorismate synthase E Amino acid transport and metabolism ;}	{NA}	{GO:0009058; biosynthetic process; biological_process}	{PHI:7653; Q4WLR6 trpA 746128 Aspergillus fumigatus Invasive pulmonary aspergillosis Mus musculus (related: house mouse) Anthranilate synthase component I Gene deletion: full; Gene complementation reduced virulence}	{NA}	{NA}	{NA}	{NA}	{PF04715:Anthranilate synthase component I, N terminal region}
A0234	{Contig10:1067536:1068748:-}	{ORY29170.1; pyridoxal phosphate-dependent transferase [Naematelia encephala]}	{Q8QZR1; Tyrosine aminotransferase }	{tms:TREMEDRAFT_64754; K00815 TAT tyrosine aminotransferase 2.6.1.5 Metabolism; Metabolism of cofactors and vitamins; Ubiquinone and other terpenoid-quinone biosynthesis [PATH:ko00130] Metabolism; Amino acid metabolism; Cysteine and methionine metabolism [PATH:ko00270] Metabolism; Amino acid metabolism; Tyrosine metabolism [PATH:ko00350] Metabolism; Amino acid metabolism; Phenylalanine metabolism…	{Hs4507369; KOG0259 Tyrosine aminotransferase E Amino acid transport and metabolism ;}	{NA}	{GO:0009058; biosynthetic process; biological_process GO:0030170; pyridoxal phosphate binding; molecular_function GO:0016829; lyase activity; molecular_function GO:0006520; cellular amino acid metabolic process; biological_process}	{NA}	{NA}	{NA}	{NA}	{NA}	{PF01053:Cys/Met metabolism PLP-dependent enzyme PF01212:Beta-eliminating lyase PF00155:Aminotransferase class I and II}
A0235	{Contig10:122385:124942:+}	{ORY28796.1; hypothetical protein BCR39DRAFT_533916 [Naematelia encephala]}	{NA}	{NA}	{NA}	{NA}	{NA}	{NA}	{NA}	{NA}	{NA}	{NA}	{NA}
A0236	{Contig10:1069217:1072990:-}	{XP_021872763.1; DDHD domain-domain-containing protein [Kockovaella imperatae]}	{NA}	{tms:TREMEDRAFT_34164; }	{NA}	{NA}	{GO:0006260; DNA replication; biological_process GO:0046872; metal ion binding; molecular_function GO:0051382; kinetochore assembly; biological_process GO:0000776; kinetochore; cellular_component}	{NA}	{NA}	{NA}	{NA}	{NA}	{PF02862:DDHD domain PF06156:Protein of unknown function (DUF972) PF05837:Centromere protein H (CENP-H)}
A0237	{Contig10:1075089:1076543:-}	{NA}	{NA}	{mpr:MPER_03497; }	{NA}	{NA}	{GO:0035023; regulation of Rho protein signal transduction; biological_process GO:0005089; Rho guanyl-nucleotide exchange factor activity; molecular_function}	{NA}	{NA}	{NA}	{NA}	{NA}	{PF00621:RhoGEF domain}
A0238	{Contig10:1079337:1082597:+}	{ORY29167.1; Golgi CORVET complex core vacuolar protein 8-domain-containing protein [Naematelia encephala]}	{NA}	{cgi:CGB_F2050W; K20178 VPS8 vacuolar protein sorting-associated protein 8 -- Cellular Processes; Transport and catabolism; Autophagy - yeast [PATH:ko04138]}	{NA}	{NA}	{GO:0016192; vesicle-mediated transport; biological_process GO:0006886; intracellular protein transport; biological_process}	{NA}	{NA}	{NA}	{NA}	{NA}	{PF00637:Region in Clathrin and VPS}
A0239	{Contig10:1082698:1083544:-}	{ORY29166.1; ankyrin repeat-containing domain protein [Naematelia encephala]}	{NA}	{NA}	{NA}	{NA}	{GO:0000062; fatty-acyl-CoA binding; molecular_function}	{NA}	{NA}	{NA}	{NA}	{NA}	{PF00887:Acyl CoA binding protein}
A0240	{Contig10:1083782:1085240:+}	{ORY29165.1; hypothetical protein BCR39DRAFT_533045 [Naematelia encephala]}	{NA}	{cne:CNF03400; K12179 COPS6, CSN6 COP9 signalosome complex subunit 6 -- }	{NA}	{NA}	{GO:0005515; protein binding; molecular_function}	{NA}	{NA}	{NA}	{NA}	{NA}	{PF01398:JAB1/Mov34/MPN/PAD-1 ubiquitin protease}
A0241	{Contig10:1085468:1086410:-}	{ORY29164.1; chalcone-flavanone isomerase-domain-containing protein [Naematelia encephala]}	{NA}	{cnb:CNBA5570; }	{NA}	{NA}	{GO:0016872; intramolecular lyase activity; molecular_function}	{NA}	{NA}	{NA}	{NA}	{NA}	{PF16035:Chalcone isomerase like PF02431:Chalcone-flavanone isomerase PF16036:Chalcone isomerase-like}
A0242	{Contig10:1086964:1088836:+}	{ORY29163.1; hypothetical protein BCR39DRAFT_533034 [Naematelia encephala]}	{NA}	{tms:TREMEDRAFT_64789; }	{NA}	{NA}	{NA}	{NA}	{NA}	{NA}	{NA}	{NA}	{NA}
A0243	{Contig10:1089076:1091797:-}	{ORY29162.1; putative malate dehydrogenase [Naematelia encephala]}	{O34389; Probable NAD-dependent malic enzyme 3 }	{cgi:CGB_F1440C; K00027 ME2, sfcA, maeA malate dehydrogenase (oxaloacetate-decarboxylating) 1.1.1.38 Metabolism; Carbohydrate metabolism; Pyruvate metabolism [PATH:ko00620] Metabolism; Global and overview maps; Carbon metabolism [PATH:ko01200] Environmental Information Processing; Signal transduction; Two-component system [PATH:ko02020]}	{YKL029c; KOG1257 NADP+-dependent malic enzyme C Energy production and conversion ;}	{NA}	{GO:0051287; NAD binding; molecular_function GO:0055114; oxidation-reduction process; biological_process GO:0004471; malate dehydrogenase (decarboxylating) activity; molecular_function}	{NA}	{NA}	{NA}	{NA}	{NA}	{PF00390:Malic enzyme, N-terminal domain PF03949:Malic enzyme, NAD binding domain}
A0244	{Contig10:1092767:1093854:-}	{ORY29161.1; 40S ribosomal protein S15 [Naematelia encephala]}	{P34737; 40S ribosomal protein S15 }	{cnb:CNBF0990; K02958 RP-S15e, RPS15 small subunit ribosomal protein S15e -- Genetic Information Processing; Translation; Ribosome [PATH:ko03010]}	{7302912; KOG0898 40S ribosomal protein S15 J Translation, ribosomal structure and biogenesis ;}	{NA}	{GO:0003735; structural constituent of ribosome; molecular_function GO:0005840; ribosome; cellular_component GO:0006412; translation; biological_process}	{NA}	{NA}	{NA}	{NA}	{NA}	{PF00203:Ribosomal protein S19}
A0245	{Contig10:1094853:1097128:-}	{ORY29159.1; putative DNA polymerase epsilon subunit B [Naematelia encephala]}	{P0CN25; DNA polymerase epsilon subunit B }	{tms:TREMEDRAFT_45435; K02325 POLE2 DNA polymerase epsilon subunit 2 2.7.7.7 Metabolism; Nucleotide metabolism; Purine metabolism [PATH:ko00230] Metabolism; Nucleotide metabolism; Pyrimidine metabolism [PATH:ko00240] Metabolism; Global and overview maps; Metabolic pathways [PATH:ko01100] Genetic Information Processing; Replication and repair; DNA replication [PATH:ko03030] Genetic Information Pro…	{NA}	{NA}	{GO:0003887; DNA-directed DNA polymerase activity; molecular_function GO:0003677; DNA binding; molecular_function GO:0006260; DNA replication; biological_process}	{NA}	{NA}	{NA}	{NA}	{NA}	{PF04042:DNA polymerase alpha/epsilon subunit B}
A0246	{Contig10:127340:129991:+}	{ORY28795.1; WD40-repeat-containing domain protein [Naematelia encephala]}	{Q0CY32; Probable E3 ubiquitin ligase complex SCF subunit sconB }	{dsq:DICSQDRAFT_103963; K10259 MET30 F-box and WD-40 domain protein MET30 -- Cellular Processes; Cell growth and death; Cell cycle - yeast [PATH:ko04111] Genetic Information Processing; Folding, sorting and degradation; Ubiquitin mediated proteolysis [PATH:ko04120]}	{NA}	{NA}	{GO:0005515; protein binding; molecular_function}	{NA}	{NA}	{NA}	{NA}	{NA}	{PF00646:F-box domain PF15966:F-box PF00400:WD domain, G-beta repeat PF12937:F-box-like}
A0247	{Contig10:1097423:1099985:+}	{ORY29158.1; Not1 N-terminal domain, CCR4-Not complex component-domain-containing protein [Naematelia encephala]}	{NA}	{tms:TREMEDRAFT_69905; K12580 CNOT3, NOT3 CCR4-NOT transcription complex subunit 3 -- Genetic Information Processing; Folding, sorting and degradation; RNA degradation [PATH:ko03018]}	{NA}	{NA}	{GO:0006355; regulation of transcription, DNA-dependent; biological_process GO:0005634; nucleus; cellular_component}	{NA}	{NA}	{NA}	{NA}	{NA}	{PF04153:NOT2 / NOT3 / NOT5 family PF04065:Not1 N-terminal domain, CCR4-Not complex component }
A0248	{Contig10:1102235:1103825:+}	{NA}	{NA}	{NA}	{NA}	{NA}	{GO:0046872; metal ion binding; molecular_function}	{NA}	{NA}	{NA}	{NA}	{NA}	{PF00642:Zinc finger C-x8-C-x5-C-x3-H type (and similar)}
A0249	{Contig10:1104782:1106318:-}	{ORY29156.1; hypothetical protein BCR39DRAFT_481921 [Naematelia encephala]}	{NA}	{cgi:CGB_F1430C; K11366 USP22_27_51, UBP8 ubiquitin carboxyl-terminal hydrolase 22/27/51 3.4.19.12 }	{NA}	{NA}	{GO:0036459; NA GO:0019079; viral genome replication; biological_process GO:0030337; DNA polymerase processivity factor activity; molecular_function GO:0016579; protein deubiquitination; biological_process}	{NA}	{NA}	{NA}	{NA}	{NA}	{PF03325:Herpesvirus polymerase accessory protein PF00443:Ubiquitin carboxyl-terminal hydrolase}
A0250	{Contig10:1107681:1109399:+}	{ORY29155.1; DASH complex subunit Ask1-domain-containing protein [Naematelia encephala]}	{NA}	{cne:CNF04200; }	{NA}	{NA}	{GO:0042729; DASH complex; cellular_component GO:0008608; attachment of spindle microtubules to kinetochore; biological_process GO:0072686; mitotic spindle; cellular_component}	{NA}	{NA}	{NA}	{NA}	{NA}	{PF08655:DASH complex subunit Ask1}
A0251	{Contig10:1109785:1112505:-}	{ORY29154.1; FAS1 domain-containing protein [Naematelia encephala]}	{NA}	{tms:TREMEDRAFT_34308; }	{NA}	{NA}	{NA}	{NA}	{NA}	{NA}	{NA}	{NA}	{NA}
A0252	{Contig10:1113737:1114573:-}	{ORY29153.1; hypothetical protein BCR39DRAFT_179195 [Naematelia encephala]}	{NA}	{cnb:CNBF1450; }	{NA}	{NA}	{NA}	{NA}	{NA}	{NA}	{NA}	{NA}	{NA}
A0253	{Contig10:1115058:1116190:-}	{OCF31339.1; NADH dehydrogenase (ubiquinone) Fe-S protein 3 [Kwoniella heveanensis BCC8398|Kwoniella heveanensis CBS 569]}	{P23710; NADH-ubiquinone oxidoreductase 30.4 kDa subunit, mitochondrial }	{tms:TREMEDRAFT_74607; K03936 NDUFS3 NADH dehydrogenase (ubiquinone) Fe-S protein 3 7.1.1.2 1.6.99.3 Metabolism; Energy metabolism; Oxidative phosphorylation [PATH:ko00190] Metabolism; Global and overview maps; Metabolic pathways [PATH:ko01100] Organismal Systems; Environmental adaptation; Thermogenesis [PATH:ko04714] Organismal Systems; Nervous system; Retrograde endocannabinoid signaling [PATH:…	{Hs4758788; KOG1713 NADH-ubiquinone oxidoreductase, NDUFS3/30 kDa subunit C Energy production and conversion ;}	{gnl|TC-DB|P23710; 3.D.1.6.2 NADH-ubiquinone oxidoreductase 30.4 kDa subunit, mitochondrial - Neurospora crassa.}	{GO:0008137; NADH dehydrogenase (ubiquinone) activity; molecular_function GO:0055114; oxidation-reduction process; biological_process}	{NA}	{NA}	{NA}	{NA}	{NA}	{PF00329:Respiratory-chain NADH dehydrogenase, 30 Kd subunit}
A0254	{Contig10:1116719:1123565:+}	{NA}	{NA}	{NA}	{NA}	{NA}	{GO:0006396; RNA processing; biological_process GO:0004525; ribonuclease III activity; molecular_function}	{NA}	{NA}	{NA}	{NA}	{NA}	{PF00636:Ribonuclease III domain PF14622:Ribonuclease-III-like}
A0255	{Contig10:1123963:1132347:-}	{ORY29148.1; armadillo-type protein [Naematelia encephala]}	{O14356; Serine/threonine-protein kinase tor1 }	{tms:TREMEDRAFT_40602; K07203 MTOR, FRAP, TOR serine/threonine-protein kinase mTOR 2.7.11.1 Human Diseases; Drug resistance: Antineoplastic; EGFR tyrosine kinase inhibitor resistance [PATH:ko01521] Human Diseases; Drug resistance: Antineoplastic; Endocrine resistance [PATH:ko01522] Environmental Information Processing; Signal transduction; ErbB signaling pathway [PATH:ko04012] Environmental Infor…	{SPBC30D10.10c; KOG0891 DNA-dependent protein kinase L Replication, recombination and repair ;}	{NA}	{GO:0005515; protein binding; molecular_function GO:0044877; NA GO:0016192; vesicle-mediated transport; biological_process GO:0030117; membrane coat; cellular_component GO:0006886; intracellular protein transport; biological_process GO:0016301; kinase activity; molecular_function}	{PHI:1234; I1RV69 FGSG_08133 5518 Fusarium graminearum Fusarium Ear Blight Triticum (related: wheat) protein kinase gene deletion: full lethal}	{NA}	{NA}	{NA}	{NA}	{PF02985:HEAT repeat PF00454:Phosphatidylinositol 3- and 4-kinase PF02259:FAT domain PF08771:Rapamycin binding domain PF01602:Adaptin N terminal region PF02260:FATC domain}
A0256	{Contig10:1132651:1134800:+}	{ORY29147.1; RNA polymerase Rpc34 subunit-domain-containing protein [Naematelia encephala]}	{NA}	{NA}	{NA}	{NA}	{GO:0004190; aspartic-type endopeptidase activity; molecular_function GO:0006874; cellular calcium ion homeostasis; biological_process GO:0006383; transcription from RNA polymerase III promoter; biological_process GO:0005219; ryanodine-sensitive calcium-release channel activity; molecular_function GO:0005666; DNA-directed RNA polymerase III complex; cellular_component GO:0016021; integral to memb…	{NA}	{NA}	{NA}	{NA}	{NA}	{PF05158:RNA polymerase Rpc34 subunit PF09726:Transmembrane protein PF06459:Ryanodine Receptor TM 4-6 PF01080:Presenilin}
A0257	{Contig10:130747:132474:-}	{ORY28794.1; nucleophile aminohydrolase [Naematelia encephala]}	{O81148; Proteasome subunit alpha type-4-A }	{tms:TREMEDRAFT_45506; K02728 PSMA4 20S proteasome subunit alpha 3 3.4.25.1 Genetic Information Processing; Folding, sorting and degradation; Proteasome [PATH:ko03050]}	{At3g22110; KOG0178 20S proteasome, regulatory subunit alpha type PSMA4/PRE9 O Posttranslational modification, protein turnover, chaperones ;}	{NA}	{GO:0005839; proteasome core complex; cellular_component GO:0019773; proteasome core complex, alpha-subunit complex; cellular_component GO:0051603; proteolysis involved in cellular protein catabolic process; biological_process GO:0006511; ubiquitin-dependent protein catabolic process; biological_process GO:0004175; endopeptidase activity; molecular_function GO:0004298; threonine-type endopeptidas…	{NA}	{NA}	{NA}	{NA}	{NA}	{PF10584:Proteasome subunit A N-terminal signature PF00227:Proteasome subunit}
A0258	{Contig10:1135137:1137550:-}	{ORY29146.1; carboxypeptidase C [Naematelia encephala]}	{C4JNM2; Carboxypeptidase Y homolog A }	{tms:TREMEDRAFT_45442; }	{SPAC19G12.10c; KOG1282 Serine carboxypeptidases (lysosomal cathepsin A) OE Posttranslational modification, protein turnover, chaperones ; Amino acid transport and metabolism ;}	{NA}	{GO:0004185; serine-type carboxypeptidase activity; molecular_function GO:0006508; proteolysis; biological_process}	{NA}	{Q4PDC7_USTMA; UM01886.1 EAK82767.1 589 Ustilago maydis 237631 CAUTION: The sequence shown here is derived from an EMBL/GenBank/DDBJ whole genome shotgun (WGS) entry which is preliminary data. 17080091 XP_758033.1, XM_752940.1 {ID:PF00450; Description: Peptidase_S10} Euchlaena spp., Zea spp. (Poaceae) herb Smut. Corn smut Smut {ID:0004185; Method: IEA:InterPro; Description: F:serine-type carboxyp…	{NA}	{YES}	{NA}	{PF00450:Serine carboxypeptidase}
A0259	{Contig10:1137816:1142935:+}	{ORY29145.1; hypothetical protein BCR39DRAFT_532887 [Naematelia encephala]}	{NA}	{NA}	{NA}	{NA}	{GO:0008270; zinc ion binding; molecular_function}	{NA}	{NA}	{NA}	{NA}	{NA}	{PF12906:RING-variant domain}
A0260	{Contig10:1145451:1148618:-}	{XP_774978.1; hypothetical protein CNBF1420 [Cryptococcus neoformans var. neoformans B-3501A|Cryptococcus neoformans var. neoformans JEC21]}	{NA}	{cne:CNF03390; }	{NA}	{NA}	{GO:0008270; zinc ion binding; molecular_function GO:0005515; protein binding; molecular_function}	{NA}	{NA}	{NA}	{NA}	{NA}	{PF00569:Zinc finger, ZZ type PF00564:PB1 domain}
A0261	{Contig10:1149562:1150764:-}	{ORY29143.1; myo-inositol oxygenase [Naematelia encephala]}	{Q54GH4; Inositol oxygenase }	{cnb:CNBF0890; K00469 MIOX inositol oxygenase 1.13.99.1 Metabolism; Carbohydrate metabolism; Ascorbate and aldarate metabolism [PATH:ko00053] Metabolism; Carbohydrate metabolism; Inositol phosphate metabolism [PATH:ko00562]}	{At5g56640; KOG1573 Aldehyde reductase R General function prediction only ;}	{NA}	{GO:0005737; cytoplasm; cellular_component GO:0005506; iron ion binding; molecular_function GO:0050113; inositol oxygenase activity; molecular_function GO:0043130; ubiquitin binding; molecular_function GO:0019310; inositol catabolic process; biological_process GO:0055114; oxidation-reduction process; biological_process}	{NA}	{NA}	{NA}	{NA}	{NA}	{PF05153:Myo-inositol oxygenase PF16455:Ubiquitin-binding domain}
A0262	{Contig10:1151498:1153749:+}	{ORY29142.1; putative MFS alpha-glucoside transporter [Naematelia encephala]}	{P53048; General alpha-glucoside permease }	{ang:ANI_1_2366024; K08141 MAL MFS transporter, SP family, general alpha glucoside:H+ symporter -- }	{YGR289c; KOG0254 Predicted transporter (major facilitator superfamily) R General function prediction only ;}	{gnl|TC-DB|P53048; 2.A.1.1.11 General alpha-glucoside permease - Saccharomyces cerevisiae (Baker's yeast).}	{GO:0006811; ion transport; biological_process GO:0055085; transmembrane transport; biological_process GO:0016020; membrane; cellular_component GO:0005216; ion channel activity; molecular_function GO:0016021; integral to membrane; cellular_component GO:0022857; transmembrane transporter activity; molecular_function}	{NA}	{NA}	{NA}	{NA}	{NA}	{PF00083:Sugar (and other) transporter PF01036:Bacteriorhodopsin-like protein PF07690:Major Facilitator Superfamily}
A0263	{Contig10:1154675:1157570:+}	{ORY29141.1; hypothetical protein BCR39DRAFT_532806 [Naematelia encephala]}	{NA}	{cne:CNF04020; }	{NA}	{NA}	{GO:0016787; hydrolase activity; molecular_function GO:0009166; nucleotide catabolic process; biological_process}	{NA}	{NA}	{NA}	{NA}	{NA}	{PF02872:5'-nucleotidase, C-terminal domain}
A0264	{Contig10:1159757:1162360:+}	{NA}	{NA}	{NA}	{NA}	{NA}	{GO:0055114; oxidation-reduction process; biological_process GO:0016021; integral to membrane; cellular_component GO:0004506; squalene monooxygenase activity; molecular_function GO:0071949; FAD binding; molecular_function GO:0050660; flavin adenine dinucleotide binding; molecular_function GO:0016491; oxidoreductase activity; molecular_function}	{NA}	{NA}	{NA}	{NA}	{NA}	{PF01266:FAD dependent oxidoreductase PF07992:Pyridine nucleotide-disulphide oxidoreductase PF01494:FAD binding domain PF08491:Squalene epoxidase}
A0265	{Contig10:1162841:1163644:+}	{ORY29139.1; hypothetical protein BCR39DRAFT_588438 [Naematelia encephala]}	{NA}	{NA}	{NA}	{NA}	{NA}	{NA}	{NA}	{NA}	{NA}	{NA}	{NA}
A0266	{Contig10:1167727:1170760:-}	{ORY29137.1; P-loop containing nucleoside triphosphate hydrolase protein [Naematelia encephala]}	{P0CO79; Mitochondrial Rho GTPase 1 }	{tms:TREMEDRAFT_40611; K07870 RHOT1, ARHT1 mitochondrial Rho GTPase 1 3.6.5.- Cellular Processes; Transport and catabolism; Mitophagy - animal [PATH:ko04137] Cellular Processes; Cell growth and death; Apoptosis - fly [PATH:ko04214]}	{At3g63150; KOG1707 Predicted Ras related/Rac-GTP binding protein V Defense mechanisms ;}	{NA}	{GO:0003924; GTPase activity; molecular_function GO:0007264; small GTPase mediated signal transduction; biological_process GO:0005509; calcium ion binding; molecular_function GO:0005525; GTP binding; molecular_function}	{PHI:6280; J4W8U0 bmiro 176275 Beauveria bassiana White muscardine disease Galleria mellonella (related: Greater wax moth) Mitochondrial Rho GTPase gene deletion: full; gene complementation reduced virulence}	{NA}	{NA}	{NA}	{NA}	{PF00071:Ras family PF01926:50S ribosome-binding GTPase PF13499:EF-hand domain pair PF13202:EF hand PF13405:EF-hand domain PF08477:Ras of Complex, Roc, domain of DAPkinase PF00036:EF hand}
A0267	{Contig10:1171449:1173232:+}	{ORY29136.1; mitochondrial carrier domain-containing protein [Naematelia encephala]}	{NA}	{tms:TREMEDRAFT_45447; K17967 UGO1 mitochondrial fusion and transport protein UGO1 -- }	{NA}	{NA}	{NA}	{NA}	{NA}	{NA}	{NA}	{NA}	{NA}
A0268	{Contig10:132901:136866:+}	{ORY28793.1; OPT oligopeptide transporter protein-domain-containing protein [Naematelia encephala]}	{NA}	{cgi:CGB_F4170W; }	{NA}	{NA}	{GO:0055085; transmembrane transport; biological_process}	{NA}	{NA}	{NA}	{NA}	{NA}	{PF03169:OPT oligopeptide transporter protein}
A0269	{Contig10:1173681:1174457:-}	{ORY29135.1; telomere stability and silencing-domain-containing protein [Naematelia encephala]}	{NA}	{cgi:CGB_F1170C; }	{NA}	{NA}	{NA}	{NA}	{NA}	{NA}	{NA}	{NA}	{NA}
A0270	{Contig10:1175157:1177121:+}	{ORY29134.1; hypothetical protein BCR39DRAFT_532765 [Naematelia encephala]}	{NA}	{tms:TREMEDRAFT_69910; K09518 DNAJB12 DnaJ homolog subfamily B member 12 -- Genetic Information Processing; Folding, sorting and degradation; Protein processing in endoplasmic reticulum [PATH:ko04141]}	{NA}	{NA}	{NA}	{NA}	{NA}	{NA}	{NA}	{NA}	{NA}
A0271	{Contig10:1177488:1182363:+}	{ORY29133.1; putative DNA-directed RNA polymerase I polypeptide 2 [Naematelia encephala]}	{Q9P7X8; Probable DNA-directed RNA polymerase I subunit RPA2 }	{cnb:CNBF0780; K03002 RPA2, POLR1B DNA-directed RNA polymerase I subunit RPA2 2.7.7.6 Metabolism; Nucleotide metabolism; Purine metabolism [PATH:ko00230] Metabolism; Nucleotide metabolism; Pyrimidine metabolism [PATH:ko00240] Metabolism; Global and overview maps; Metabolic pathways [PATH:ko01100] Genetic Information Processing; Transcription; RNA polymerase [PATH:ko03020]}	{SPBP23A10.07; KOG0216 RNA polymerase I, second largest subunit K Transcription ;}	{NA}	{GO:0005634; nucleus; cellular_component GO:0003677; DNA binding; molecular_function GO:0006351; transcription, DNA-dependent; biological_process GO:0003899; DNA-directed RNA polymerase activity; molecular_function}	{NA}	{NA}	{NA}	{NA}	{NA}	{PF04561:RNA polymerase Rpb2, domain 2 PF04565:RNA polymerase Rpb2, domain 3 PF04563:RNA polymerase beta subunit PF04560:RNA polymerase Rpb2, domain 7 PF00562:RNA polymerase Rpb2, domain 6 PF06883:RNA polymerase I, Rpa2 specific domain }
A0272	{Contig10:1183658:1186794:+}	{ORY29132.1; major facilitator superfamily domain-containing protein [Naematelia encephala]}	{NA}	{cgi:CGB_F1150C; }	{NA}	{NA}	{GO:0016021; integral to membrane; cellular_component GO:0055085; transmembrane transport; biological_process}	{NA}	{NA}	{NA}	{NA}	{NA}	{PF07690:Major Facilitator Superfamily}
A0273	{Contig10:1189488:1191522:-}	{ORY29130.1; aldehyde dehydrogenase domain-containing protein [Naematelia encephala]}	{O74187; Aldehyde dehydrogenase }	{tms:TREMEDRAFT_34131; K00128 ALDH aldehyde dehydrogenase (NAD+) 1.2.1.3 Metabolism; Carbohydrate metabolism; Glycolysis / Gluconeogenesis [PATH:ko00010] Metabolism; Carbohydrate metabolism; Ascorbate and aldarate metabolism [PATH:ko00053] Metabolism; Lipid metabolism; Fatty acid degradation [PATH:ko00071] Metabolism; Amino acid metabolism; Valine, leucine and isoleucine degradation [PATH:ko00280…	{YER073w; KOG2450 Aldehyde dehydrogenase C Energy production and conversion ;}	{NA}	{GO:0008152; NA GO:0016491; oxidoreductase activity; molecular_function GO:0055114; oxidation-reduction process; biological_process}	{PHI:7787; Q88BC5 AldA (PSPTO_0092) 317 Pseudomonas syringae bacterial speck of tomato Arabidopsis thaliana (related: thale cress) Indole-3-acetaldehyde dehydrogenase Gene disruption reduced virulence}	{NA}	{CNAG_06628T0; Undeterminded Undeterminded http://p450.riceblast.snu.ac.kr/class.php?a=dv_sequence&id=50719&spe_id=14560&ref_id=61872}	{NA}	{NA}	{PF00171:Aldehyde dehydrogenase family}
A0274	{Contig10:1191866:1194115:+}	{ORY29129.1; hypothetical protein BCR39DRAFT_559200 [Naematelia encephala]}	{NA}	{tms:TREMEDRAFT_64804; }	{NA}	{NA}	{GO:0005634; nucleus; cellular_component}	{NA}	{NA}	{NA}	{NA}	{NA}	{PF07808:RED-like protein N-terminal region}
A0275	{Contig10:1198826:1200940:-}	{ORY29125.1; hypothetical protein BCR39DRAFT_532712 [Naematelia encephala]}	{NA}	{NA}	{NA}	{NA}	{NA}	{NA}	{NA}	{NA}	{NA}	{NA}	{NA}
A0276	{Contig10:1205738:1207119:-}	{ORY29123.1; hypothetical protein BCR39DRAFT_532705 [Naematelia encephala]}	{O59778; Biotin synthase }	{cgi:CGB_F1260C; K01012 bioB biotin synthase 2.8.1.6 Metabolism; Metabolism of cofactors and vitamins; Biotin metabolism [PATH:ko00780] Metabolism; Global and overview maps; Metabolic pathways [PATH:ko01100]}	{SPCC320.01c; KOG2900 Biotin synthase H Coenzyme transport and metabolism ;}	{NA}	{GO:0051536; iron-sulfur cluster binding; molecular_function GO:0003824; NA}	{NA}	{NA}	{NA}	{NA}	{NA}	{PF04055:Radical SAM superfamily}
A0277	{Contig10:1208623:1211048:+}	{ORY29122.1; PLC-like phosphodiesterase [Naematelia encephala]}	{NA}	{cnb:CNBF0810; }	{NA}	{NA}	{GO:0006629; lipid metabolic process; biological_process GO:0008081; phosphoric diester hydrolase activity; molecular_function}	{NA}	{NA}	{NA}	{NA}	{NA}	{PF03009:Glycerophosphoryl diester phosphodiesterase family}
A0278	{Contig10:1212351:1214289:-}	{ORY29121.1; hypothetical protein BCR39DRAFT_532697 [Naematelia encephala]}	{NA}	{NA}	{NA}	{NA}	{NA}	{NA}	{NA}	{NA}	{NA}	{NA}	{NA}
A0279	{Contig10:139250:140001:+}	{NA}	{NA}	{NA}	{NA}	{NA}	{GO:0016021; integral to membrane; cellular_component}	{NA}	{NA}	{NA}	{NA}	{NA}	{PF09726:Transmembrane protein}
A0280	{Contig10:1215744:1217799:+}	{ORY29120.1; putative mitochondrion protein [Naematelia encephala]}	{NA}	{cne:CNF03860; K08869 ADCK, ABC1 aarF domain-containing kinase -- }	{NA}	{NA}	{GO:0004672; protein kinase activity; molecular_function GO:0005524; ATP binding; molecular_function GO:0006468; protein phosphorylation; biological_process}	{NA}	{NA}	{NA}	{NA}	{NA}	{PF07714:Protein tyrosine kinase PF00069:Protein kinase domain}
A0281	{Contig10:1218328:1220436:-}	{ORY29119.1; hypothetical protein BCR39DRAFT_598805 [Naematelia encephala]}	{NA}	{NA}	{NA}	{NA}	{GO:0070206; protein trimerization; biological_process GO:0043565; sequence-specific DNA binding; molecular_function GO:0042803; protein homodimerization activity; molecular_function GO:0006606; protein import into nucleus; biological_process GO:0006355; regulation of transcription, DNA-dependent; biological_process GO:0006914; autophagy; biological_process GO:0008134; transcription factor bindin…	{NA}	{NA}	{NA}	{NA}	{NA}	{PF05557:Mitotic checkpoint protein PF07926:TPR/MLP1/MLP2-like protein PF06009:Laminin Domain II PF02183:Homeobox associated leucine zipper PF09177:Syntaxin 6, N-terminal PF16331:TolA binding protein trimerisation PF03233:Aphid transmission protein PF04111:Autophagy protein Apg6 PF10473:Leucine-rich repeats of kinetochore protein Cenp-F/LEK1}
A0282	{Contig10:1220725:1223694:+}	{XP_019047806.1; pre-mRNA-splicing factor ATP-dependent RNA helicase DHX15/PRP43 [Kwoniella bestiolae CBS 10118]}	{O42945; Probable pre-mRNA-splicing factor ATP-dependent RNA helicase prp43 }	{cgi:CGB_F1320W; K12820 DHX15, PRP43 pre-mRNA-splicing factor ATP-dependent RNA helicase DHX15/PRP43 3.6.4.13 Genetic Information Processing; Transcription; Spliceosome [PATH:ko03040]}	{SPBC16H5.10c; KOG0925 mRNA splicing factor ATP-dependent RNA helicase A RNA processing and modification ;}	{NA}	{GO:0004386; helicase activity; molecular_function GO:0003677; DNA binding; molecular_function GO:0005524; ATP binding; molecular_function GO:0006614; SRP-dependent cotranslational protein targeting to membrane; biological_process GO:0008026; ATP-dependent helicase activity; molecular_function GO:0016787; hydrolase activity; molecular_function GO:0005525; GTP binding; molecular_function GO:001907…	{PHI:1579; I1RM25 GzOB019 5518 Fusarium graminearum Fusarium Ear Blight Triticum (related: wheat) transcription factor gene deletion unaffected pathogenicity}	{NA}	{NA}	{NA}	{NA}	{PF07652:Flavivirus DEAD domain PF04408:Helicase associated domain (HA2) PF00270:DEAD/DEAH box helicase PF04851:Type III restriction enzyme, res subunit PF00448:SRP54-type protein, GTPase domain}
A0283	{Contig10:1224825:1226819:-}	{ORY29117.1; hypothetical protein BCR39DRAFT_532681 [Naematelia encephala]}	{NA}	{tms:TREMEDRAFT_34336; K12821 PRPF40, PRP40 pre-mRNA-processing factor 40 -- Genetic Information Processing; Transcription; Spliceosome [PATH:ko03040]}	{NA}	{NA}	{GO:0005515; protein binding; molecular_function GO:0046782; regulation of viral transcription; biological_process GO:0019867; outer membrane; cellular_component}	{NA}	{NA}	{NA}	{NA}	{NA}	{PF04728:Lipoprotein leucine-zipper PF04947:Poxvirus Late Transcription Factor VLTF3 like PF00397:WW domain PF08447:PAS fold}
A0284	{Contig10:1227149:1230369:+}	{ORY29116.1; ubiquitin-related domain-containing protein [Naematelia encephala]}	{NA}	{tms:TREMEDRAFT_74619; K14012 SHP1, UBX1, NSFL1C UBX domain-containing protein 1 -- Genetic Information Processing; Folding, sorting and degradation; Protein processing in endoplasmic reticulum [PATH:ko04141]}	{NA}	{NA}	{GO:0006874; cellular calcium ion homeostasis; biological_process GO:0005777; peroxisome; cellular_component GO:0016020; membrane; cellular_component GO:0005215; NA GO:0016021; integral to membrane; cellular_component GO:0004930; G-protein coupled receptor activity; molecular_function GO:0005219; ryanodine-sensitive calcium-release channel activity; molecular_function GO:0016560; protein import i…	{NA}	{NA}	{NA}	{NA}	{NA}	{PF02354:Latrophilin Cytoplasmic C-terminal region PF03522:Solute carrier family 12 PF04088:Peroxin 13, N-terminal region PF01080:Presenilin PF02724:CDC45-like protein PF06459:Ryanodine Receptor TM 4-6 PF00789:UBX domain}
A0285	{Contig10:1231287:1233508:+}	{ORY29114.1; hypothetical protein BCR39DRAFT_532672 [Naematelia encephala]}	{NA}	{cne:CNN01830; }	{NA}	{NA}	{NA}	{NA}	{NA}	{NA}	{NA}	{NA}	{NA}
A0286	{Contig10:1233894:1235768:-}	{ORY29113.1; hypothetical protein BCR39DRAFT_532661 [Naematelia encephala]}	{NA}	{tms:TREMEDRAFT_34338; K17804 TIM44 mitochondrial import inner membrane translocase subunit TIM44 -- }	{NA}	{NA}	{NA}	{NA}	{NA}	{NA}	{NA}	{NA}	{NA}
A0287	{Contig10:1236102:1238599:+}	{ORY29112.1; aldehyde dehydrogenase domain-containing protein [Naematelia encephala]}	{P08157; Aldehyde dehydrogenase }	{cnb:CNBI1750; K00128 ALDH aldehyde dehydrogenase (NAD+) 1.2.1.3 Metabolism; Carbohydrate metabolism; Glycolysis / Gluconeogenesis [PATH:ko00010] Metabolism; Carbohydrate metabolism; Ascorbate and aldarate metabolism [PATH:ko00053] Metabolism; Lipid metabolism; Fatty acid degradation [PATH:ko00071] Metabolism; Amino acid metabolism; Valine, leucine and isoleucine degradation [PATH:ko00280] Metabo…	{CE23852; KOG2450 Aldehyde dehydrogenase C Energy production and conversion ;}	{NA}	{GO:0008152; NA GO:0016491; oxidoreductase activity; molecular_function GO:0055114; oxidation-reduction process; biological_process}	{PHI:7520; A0A076ZMY5 VK055_1952 573 Klebsiella pneumoniae pneumonia Mus musculus (related: house mouse) Betaine aldehyde dehydrogenase gene deletion: full unaffected pathogenicity}	{NA}	{PCON_06884m.01; Undeterminded Undeterminded http://p450.riceblast.snu.ac.kr/class.php?a=dv_sequence&id=51169&spe_id=394838&ref_id=63046}	{NA}	{NA}	{PF00171:Aldehyde dehydrogenase family}
A0288	{Contig10:1238839:1242452:-}	{OCF45529.1; OPT family small oligopeptide transporter [Kwoniella heveanensis CBS 569]}	{NA}	{pfy:PFICI_08391; }	{NA}	{NA}	{GO:0055085; transmembrane transport; biological_process}	{NA}	{NA}	{NA}	{NA}	{NA}	{PF03169:OPT oligopeptide transporter protein}
A0289	{Contig10:1249050:1250034:+}	{NA}	{NA}	{NA}	{NA}	{NA}	{GO:0005515; protein binding; molecular_function}	{NA}	{NA}	{NA}	{NA}	{NA}	{PF13855:Leucine rich repeat PF13516:Leucine Rich repeat PF00560:Leucine Rich Repeat}
A0290	{Contig10:142423:145584:+}	{ORY28790.1; alpha-glucosidase [Naematelia encephala]}	{Q5AW25; Alpha-xylosidase }	{cput:CONPUDRAFT_118001; }	{NA}	{NA}	{GO:0004553; hydrolase activity, hydrolyzing O-glycosyl compounds; molecular_function GO:0005975; carbohydrate metabolic process; biological_process}	{NA}	{NA}	{NA}	{NA}	{CCA67981.1_; GH31 alpha-glucosidase (EC 3.2.1.20); alpha-galactosidase (EC 3.2.1.22); alpha-mannosidase (EC 3.2.1.24); alpha-1,3-glucosidase (EC 3.2.1.84); sucrase-isomaltase (EC 3.2.1.48) (EC 3.2.1.10); alpha-xylosidase (EC 3.2.1.177); alpha-glucan lyase (EC 4.2.2.13); isomaltosyltransferase (EC 2.4.1.-); oligosaccharide alpha-1,4-glucosyltransferase (EC 2.4.1.161); sulfoquinovosidase (EC 3.2.1…	{PF01055:Glycosyl hydrolases family 31 }
A0291	{Contig10:1252682:1253433:-}	{NA}	{NA}	{NA}	{NA}	{NA}	{NA}	{NA}	{NA}	{NA}	{NA}	{NA}	{NA}
A0292	{Contig10:1254797:1256639:-}	{ORY29109.1; hypothetical protein BCR39DRAFT_565191 [Naematelia encephala]}	{NA}	{tms:TREMEDRAFT_34384; }	{NA}	{NA}	{GO:0007165; signal transduction; biological_process GO:0005515; protein binding; molecular_function}	{NA}	{NA}	{NA}	{NA}	{NA}	{PF13676:TIR domain}
A0293	{Contig10:1256997:1260336:+}	{ORY29108.1; hypothetical protein BCR39DRAFT_467633 [Naematelia encephala]}	{NA}	{cne:CNN02190; }	{NA}	{NA}	{GO:0030337; DNA polymerase processivity factor activity; molecular_function GO:0006352; transcription initiation, DNA-dependent; biological_process GO:0003677; DNA binding; molecular_function GO:0019079; viral genome replication; biological_process GO:0003700; sequence-specific DNA binding transcription factor activity; molecular_function GO:0006355; regulation of transcription, DNA-dependent; b…	{NA}	{NA}	{NA}	{NA}	{NA}	{PF04545:Sigma-70, region 4 PF03325:Herpesvirus polymerase accessory protein}
A0294	{Contig10:1260900:1266587:-}	{ORY29107.1; 1,3-beta-glucan synthase component-domain-containing protein [Naematelia encephala]}	{O93927; 1,3-beta-glucan synthase component FKS1 }	{tms:TREMEDRAFT_40635; K00706 E2.4.1.34 1,3-beta-glucan synthase 2.4.1.34 Metabolism; Carbohydrate metabolism; Starch and sucrose metabolism [PATH:ko00500] Environmental Information Processing; Signal transduction; MAPK signaling pathway - yeast [PATH:ko04011]}	{SPCC1840.02c; KOG0916 1,3-beta-glucan synthase/callose synthase catalytic subunit M Cell wall/membrane/envelope biogenesis ;}	{gnl|TC-DB|P38631; 9.B.119.1.1 1,3-beta-glucan synthase component FKS1 OS=Saccharomyces cerevisiae (strain ATCC 204508 / S288c) GN=FKS1 PE=1 SV=2}	{GO:0006075; 1,3-beta-D-glucan biosynthetic process; biological_process GO:0016020; membrane; cellular_component GO:0003843; 1,3-beta-D-glucan synthase activity; molecular_function GO:0000148; 1,3-beta-D-glucan synthase complex; cellular_component}	{PHI:2533; Q4WLT4 FKS1 746128 Aspergillus fumigatus Invasive Pulmonary Aspergillosis Lethal pathogen phenotype "Beta 1,3 Glucan synthase" altered gene expression / gene regulation lethal}	{Q8J2S9_CRYNE; FKS1 BAC15535.1 1583 Cryptococcus neoformans 40410 Unknown 12958293 Unknown {ID:PF02364; Description: Glucan_synthase} humans vertebrata cryptococcosis Cryptococcosis {ID:0000148; Method: IEA:InterPro; Description: C:1,3-beta-D-glucan synthase complex} {ID:0003843; Method: IEA:InterPro; Description: F:1,3-beta-D-glucan synthase activity} {ID:0006075; Method: IEA:InterPro; Descripti…	{NA}	{NA}	{AAW47202.1_; GT48 1,3-beta-glucan synthase (EC 2.4.1.34) -}	{PF02364:1,3-beta-glucan synthase component }
A0295	{Contig10:1268140:1271456:+}	{ORY29106.1; hypothetical protein BCR39DRAFT_588408 [Naematelia encephala]}	{NA}	{tms:TREMEDRAFT_65015; }	{NA}	{NA}	{NA}	{NA}	{NA}	{NA}	{YES}	{NA}	{NA}
A0296	{Contig10:1274642:1275337:-}	{ORY29104.1; HCNGP-like protein-domain-containing protein [Naematelia encephala]}	{NA}	{cne:CNN02310; }	{NA}	{NA}	{GO:0006355; regulation of transcription, DNA-dependent; biological_process}	{NA}	{NA}	{NA}	{NA}	{NA}	{PF07818:HCNGP-like protein}
A0297	{Contig10:1276725:1281620:+}	{ORY29102.1; hypothetical protein BCR39DRAFT_593973 [Naematelia encephala]}	{NA}	{tms:TREMEDRAFT_45474; K03349 APC2 anaphase-promoting complex subunit 2 -- Cellular Processes; Cell growth and death; Cell cycle [PATH:ko04110] Cellular Processes; Cell growth and death; Cell cycle - yeast [PATH:ko04111] Cellular Processes; Cell growth and death; Meiosis - yeast [PATH:ko04113] Cellular Processes; Cell growth and death; Oocyte meiosis [PATH:ko04114] Genetic Information Processing;…	{NA}	{NA}	{GO:0031625; ubiquitin protein ligase binding; molecular_function GO:0006511; ubiquitin-dependent protein catabolic process; biological_process}	{NA}	{NA}	{NA}	{NA}	{NA}	{PF00888:Cullin family}
A0298	{Contig10:1282193:1284231:+}	{NA}	{NA}	{NA}	{NA}	{NA}	{NA}	{NA}	{NA}	{NA}	{YES}	{NA}	{NA}
A0299	{Contig10:1284496:1286963:-}	{OCF60346.1; hypothetical protein L486_03028 [Kwoniella mangroviensis CBS 10435]}	{NA}	{cgi:CGB_N3380W; }	{NA}	{NA}	{NA}	{NA}	{NA}	{NA}	{NA}	{NA}	{NA}
A0300	{Contig10:1287838:1290239:+}	{OXG10867.1; uridine permease [Cryptococcus neoformans var. grubii Ze90-1]}	{NA}	{glz:GLAREA_01021; K03457 TC.NCS1 nucleobase:cation symporter-1, NCS1 family -- }	{NA}	{NA}	{GO:0005215; NA GO:0055085; transmembrane transport; biological_process GO:0016020; membrane; cellular_component}	{NA}	{NA}	{NA}	{NA}	{NA}	{PF02133:Permease for cytosine/purines, uracil, thiamine, allantoin}
A0301	{Contig10:146271:149041:-}	{ORY28789.1; hypothetical protein BCR39DRAFT_533862 [Naematelia encephala]}	{NA}	{cgi:CGB_F3560W; }	{NA}	{NA}	{NA}	{NA}	{NA}	{NA}	{NA}	{NA}	{NA}
A0302	{Contig10:1290642:1291976:-}	{ORY25516.1; Lactonase, 7-bladed beta-propeller-domain-containing protein [Naematelia encephala]}	{NA}	{cne:CNC06425; }	{NA}	{NA}	{NA}	{NA}	{NA}	{NA}	{NA}	{NA}	{NA}
A0303	{Contig10:1292428:1294147:+}	{ORY25515.1; hypothetical protein BCR39DRAFT_595008 [Naematelia encephala]}	{P40896; Uncharacterized protein YJL213W }	{shs:STEHIDRAFT_56838; }	{NA}	{NA}	{GO:0016787; hydrolase activity; molecular_function}	{NA}	{NA}	{NA}	{NA}	{AWS47037.1_; CE9 N-acetylglucosamine 6-phosphate deacetylase (EC 3.5.1.25); N-acetylglucosamine 6-phosphate deacetylase (EC 3.5.1.80) -}	{PF01979:Amidohydrolase family}
A0304	{Contig10:1294462:1297435:-}	{ORY25514.1; copper amine oxidase [Naematelia encephala]}	{NA}	{tms:TREMEDRAFT_64863; K00276 AOC3, AOC2, tynA primary-amine oxidase 1.4.3.21 Metabolism; Amino acid metabolism; Glycine, serine and threonine metabolism [PATH:ko00260] Metabolism; Amino acid metabolism; Tyrosine metabolism [PATH:ko00350] Metabolism; Amino acid metabolism; Phenylalanine metabolism [PATH:ko00360] Metabolism; Metabolism of other amino acids; beta-Alanine metabolism [PATH:ko00410] M…	{NA}	{NA}	{GO:0055114; oxidation-reduction process; biological_process GO:0048038; quinone binding; molecular_function GO:0008131; primary amine oxidase activity; molecular_function GO:0005507; copper ion binding; molecular_function GO:0009308; amine metabolic process; biological_process}	{NA}	{NA}	{NA}	{NA}	{NA}	{PF01179:Copper amine oxidase, enzyme domain PF02727:Copper amine oxidase, N2 domain}
A0305	{Contig10:1298406:1301007:-}	{ORY25517.1; glycoside hydrolase superfamily [Naematelia encephala]}	{NA}	{cne:CNF01760; }	{NA}	{NA}	{GO:0005975; carbohydrate metabolic process; biological_process GO:0004553; hydrolase activity, hydrolyzing O-glycosyl compounds; molecular_function GO:0019031; viral envelope; cellular_component}	{NA}	{NA}	{NA}	{NA}	{AAW44208.1_; GH5_9 endo-beta-1,4-glucanase / cellulase (EC 3.2.1.4); endo-beta-1,4-xylanase (EC 3.2.1.8); beta-glucosidase (EC 3.2.1.21); beta-mannosidase (EC 3.2.1.25); beta-glucosylceramidase (EC 3.2.1.45); glucan beta-1,3-glucosidase (EC 3.2.1.58); licheninase (EC 3.2.1.73); exo-beta-1,4-glucanase / cellodextrinase (EC 3.2.1.74); glucan endo-1,6-beta-glucosidase (EC 3.2.1.75); mannan endo-bet…	{PF00150:Cellulase (glycosyl hydrolase family 5) PF10717:Occlusion-derived virus envelope protein ODV-E18}
A0306	{Contig10:1302601:1305539:-}	{ORY25518.1; putative 1,3-beta-glucanosyltransferase [Naematelia encephala]}	{P22146; 1,3-beta-glucanosyltransferase GAS1 }	{cne:CNN02260; K22832 GAS1 1,3-beta-glucanosyltransferase GAS1 2.4.1.- }	{NA}	{NA}	{GO:0005975; carbohydrate metabolic process; biological_process GO:0004553; hydrolase activity, hydrolyzing O-glycosyl compounds; molecular_function}	{NA}	{NA}	{NA}	{NA}	{AAW47197.1_; CBM43 Modules of approx. 90-100 residues found at the C-terminus of GH17 or GH72 enzymatic modules and also sometimes isolated. CBM43 modules sometimes carry a C-terminal membrane anchor. The beta-1,3-glucan binding function has been demonstrated with the olive pollen protein Ole e 10. -; AAW47197.1_; GH72 beta-1,3-glucanosyltransglycosylase (EC 2.4.1.-) -}	{PF00150:Cellulase (glycosyl hydrolase family 5)}
A0307	{Contig10:1307159:1307868:-}	{ORY25521.1; Asp/Glu/hydantoin racemase [Naematelia encephala]}	{NA}	{NA}	{NA}	{NA}	{GO:0036361; NA GO:0006807; nitrogen compound metabolic process; biological_process}	{NA}	{NA}	{NA}	{NA}	{NA}	{PF01177:Asp/Glu/Hydantoin racemase}
A0308	{Contig10:1308823:1311246:+}	{ORY25522.1; uracil permease [Naematelia encephala]}	{Q10279; Uracil permease }	{cnb:CNBJ2800; K03457 TC.NCS1 nucleobase:cation symporter-1, NCS1 family -- }	{SPAC1399.03; KOG2466 Uridine permease/thiamine transporter/allantoin transport FH Nucleotide transport and metabolism ; Coenzyme transport and metabolism ;}	{gnl|TC-DB|Q10279; 2.A.39.3.7 Uracil permease OS=Schizosaccharomyces pombe (strain 972 / ATCC 24843) GN=fur4 PE=1 SV=2}	{GO:0005215; NA GO:0055085; transmembrane transport; biological_process GO:0016020; membrane; cellular_component}	{NA}	{NA}	{NA}	{NA}	{NA}	{PF02133:Permease for cytosine/purines, uracil, thiamine, allantoin}
A0309	{Contig10:1311650:1312340:+}	{ORY25523.1; hypothetical protein BCR39DRAFT_507024 [Naematelia encephala]}	{NA}	{cgi:CGB_E6480C; }	{NA}	{NA}	{NA}	{NA}	{NA}	{NA}	{NA}	{NA}	{NA}
A0310	{Contig10:1313277:1314082:-}	{NA}	{NA}	{NA}	{NA}	{NA}	{NA}	{NA}	{NA}	{NA}	{NA}	{NA}	{NA}
A0311	{Contig10:1315327:1316776:+}	{ORY25525.1; major facilitator superfamily domain-containing protein [Naematelia encephala]}	{B6HNK5; Major facilitator-type transporter sorT }	{pfp:PFL1_00175; }	{NA}	{NA}	{GO:0022857; transmembrane transporter activity; molecular_function GO:0016021; integral to membrane; cellular_component GO:0055085; transmembrane transport; biological_process}	{PHI:3381; W7N2B4 FVEG_12533 117187 Fusarium verticillioides Ear And Stalk Rot Of Maize Zea mays (related: maize) fusaric acid biosynthesis gene deletion: full unaffected pathogenicity}	{NA}	{Pa_7_5740; E-classP450,groupIV P450_Pa074 http://p450.riceblast.snu.ac.kr/class.php?a=dv_sequence&id=7127&spe_id=28&ref_id=2491}	{NA}	{NA}	{PF07690:Major Facilitator Superfamily PF00083:Sugar (and other) transporter}
A0312	{Contig10:149867:151623:-}	{ORY28788.1; hypothetical protein BCR39DRAFT_467925 [Naematelia encephala]}	{NA}	{tms:TREMEDRAFT_40662; }	{NA}	{NA}	{GO:0005975; carbohydrate metabolic process; biological_process GO:0003824; NA GO:0016810; hydrolase activity, acting on carbon-nitrogen (but not peptide) bonds; molecular_function}	{PHI:8598; J9VPD7 Cda1 (CNAG_05799) 5207 Cryptococcus neoformans fungal meningitis Mus musculus (related: house mouse) Chitin deacetylase Gene mutation: characterised reduced virulence}	{NA}	{NA}	{NA}	{AJT39442.2_; CE4 acetyl xylan esterase (EC 3.1.1.72); chitin deacetylase (EC 3.5.1.41); chitooligosaccharide deacetylase (EC 3.5.1.-); peptidoglycan GlcNAc deacetylase (EC 3.5.1.-); peptidoglycan N-acetylmuramic acid deacetylase (EC 3.5.1.-). -}	{PF01522:Polysaccharide deacetylase PF03065:Glycosyl hydrolase family 57}
A0313	{Contig10:1316901:1317329:+}	{NA}	{NA}	{NA}	{NA}	{NA}	{NA}	{NA}	{NA}	{NA}	{NA}	{NA}	{NA}
A0314	{Contig10:1317791:1320115:-}	{OCF33937.1; hypothetical protein I316_04283 [Kwoniella heveanensis BCC8398]}	{NA}	{nhe:NECHADRAFT_50389; }	{NA}	{NA}	{GO:0008270; zinc ion binding; molecular_function GO:0006351; transcription, DNA-dependent; biological_process GO:0003677; DNA binding; molecular_function GO:0005634; nucleus; cellular_component}	{PHI:1694; I1S3X0 GzZC009 5518 Fusarium graminearum Fusarium Ear Blight Triticum (related: wheat) transcription factor gene deletion unaffected pathogenicity}	{NA}	{NA}	{NA}	{NA}	{PF04082:Fungal specific transcription factor domain }
A0315	{Contig10:1320440:1322431:-}	{XP_019051279.1; tartrate transporter [Kwoniella bestiolae CBS 10118]}	{NA}	{cgi:CGB_K3390C; }	{NA}	{NA}	{GO:0016021; integral to membrane; cellular_component GO:0055085; transmembrane transport; biological_process}	{NA}	{NA}	{NA}	{NA}	{NA}	{PF07690:Major Facilitator Superfamily}
A0316	{Contig10:1322927:1323478:+}	{XP_567650.1; conserved hypothetical protein [Cryptococcus neoformans var. neoformans B-3501A|Cryptococcus neoformans var. neoformans JEC21]}	{Q9UR06; Protein mmf2, mitochondrial }	{cnb:CNBK2630; }	{SPAC1039.10; KOG2317 Putative translation initiation inhibitor UK114/IBM1 J Translation, ribosomal structure and biogenesis ;}	{NA}	{NA}	{NA}	{NA}	{NA}	{NA}	{NA}	{NA}
A0317	{Contig10:1323891:1324839:-}	{KGB77349.1; 2,4-dihydroxyhept-2-ene-1,7-dioic acid aldolase [Cryptococcus gattii VGII 2001/935-1|Cryptococcus gattii VGII 99/473|Cryptococcus gattii VGII CA1014|Cryptococcus gattii VGII CBS 10090|Cryptococcus gattii VGII LA55|Cryptococcus gattii VGII MMRL2647|Cryptococcus gattii VGII R265|Cryptococcus gattii VGII Ram5]}	{NA}	{cgi:CGB_K3400W; K02510 hpaI, hpcH 4-hydroxy-2-oxoheptanedioate aldolase 4.1.2.52 Metabolism; Amino acid metabolism; Tyrosine metabolism [PATH:ko00350] Metabolism; Global and overview maps; Microbial metabolism in diverse environments [PATH:ko01120]}	{NA}	{NA}	{GO:0003824; NA GO:0016772; transferase activity, transferring phosphorus-containing groups; molecular_function GO:0016310; phosphorylation; biological_process}	{NA}	{NA}	{NA}	{NA}	{NA}	{PF02896:PEP-utilising enzyme, TIM barrel domain PF03328:HpcH/HpaI aldolase/citrate lyase family}
A0318	{Contig10:1325285:1326675:+}	{KIR87908.1; flavonol synthase [Cryptococcus gattii VGIV IND107]}	{NA}	{cgi:CGB_K3370C; }	{NA}	{NA}	{GO:0055114; oxidation-reduction process; biological_process GO:0016491; oxidoreductase activity; molecular_function}	{NA}	{NA}	{NA}	{NA}	{NA}	{PF03171:2OG-Fe(II) oxygenase superfamily}
A0319	{Contig10:1327183:1328992:-}	{ORY25529.1; hypothetical protein BCR39DRAFT_543890 [Naematelia encephala]}	{NA}	{afv:AFLA_004390; }	{NA}	{NA}	{NA}	{NA}	{NA}	{NA}	{NA}	{NA}	{NA}
A0320	{Contig10:1329426:1331141:+}	{ORY25530.1; general substrate transporter [Naematelia encephala]}	{NA}	{NA}	{NA}	{NA}	{GO:0016021; integral to membrane; cellular_component GO:0022857; transmembrane transporter activity; molecular_function GO:0055085; transmembrane transport; biological_process}	{NA}	{NA}	{NA}	{NA}	{NA}	{PF07690:Major Facilitator Superfamily PF00083:Sugar (and other) transporter}
A0321	{Contig10:1331532:1332916:+}	{ORY25531.1; hypothetical protein BCR39DRAFT_543895 [Naematelia encephala]}	{NA}	{cnb:CNBG4370; }	{NA}	{NA}	{GO:0016491; oxidoreductase activity; molecular_function GO:0006631; fatty acid metabolic process; biological_process GO:0016021; integral to membrane; cellular_component GO:0071949; FAD binding; molecular_function GO:0055114; oxidation-reduction process; biological_process GO:0051287; NAD binding; molecular_function GO:0003857; 3-hydroxyacyl-CoA dehydrogenase activity; molecular_function}	{NA}	{NA}	{NA}	{NA}	{NA}	{PF07992:Pyridine nucleotide-disulphide oxidoreductase PF01266:FAD dependent oxidoreductase PF02737:3-hydroxyacyl-CoA dehydrogenase, NAD binding domain PF01494:FAD binding domain PF10954:Protein of unknown function (DUF2755) PF00070:Pyridine nucleotide-disulphide oxidoreductase PF02826:D-isomer specific 2-hydroxyacid dehydrogenase, NAD binding domain}
A0322	{Contig10:1332996:1334620:-}	{ORY25532.1; hypothetical protein BCR39DRAFT_499090 [Naematelia encephala]}	{NA}	{maj:MAA_08998; K05994 E3.4.11.10 bacterial leucyl aminopeptidase 3.4.11.10 }	{NA}	{NA}	{GO:0016787; hydrolase activity; molecular_function GO:0008152; NA}	{NA}	{NA}	{NA}	{YES}	{NA}	{PF01546:Peptidase family M20/M25/M40}
A0323	{Contig10:152883:154439:+}	{ORY28787.1; 60S ribosomal protein L33-A-like protein [Naematelia encephala]}	{P41056; 60S ribosomal protein L33-B }	{cgi:CGB_F4280W; K02917 RP-L35Ae, RPL35A large subunit ribosomal protein L35Ae -- Genetic Information Processing; Translation; Ribosome [PATH:ko03010]}	{YOR234c; KOG0887 60S ribosomal protein L35A/L37 J Translation, ribosomal structure and biogenesis ;}	{NA}	{GO:0006364; rRNA processing; biological_process GO:0003735; structural constituent of ribosome; molecular_function GO:0005840; ribosome; cellular_component GO:0005622; intracellular; cellular_component GO:0006412; translation; biological_process}	{NA}	{NA}	{NA}	{NA}	{NA}	{PF01247:Ribosomal protein L35Ae PF01782:RimM N-terminal domain}
A0324	{Contig10:1335392:1335775:+}	{ORY25533.1; Alpha/Beta hydrolase protein [Naematelia encephala]}	{NA}	{fpu:FPSE_08313; }	{NA}	{NA}	{NA}	{NA}	{NA}	{NA}	{NA}	{NA}	{NA}
A0325	{Contig10:1336450:1337466:-}	{ORY25534.1; histidine phosphatase superfamily [Naematelia encephala]}	{NA}	{tms:TREMEDRAFT_62973; K01078 PHO acid phosphatase 3.1.3.2 Metabolism; Metabolism of cofactors and vitamins; Thiamine metabolism [PATH:ko00730] Metabolism; Metabolism of cofactors and vitamins; Riboflavin metabolism [PATH:ko00740] Metabolism; Global and overview maps; Metabolic pathways [PATH:ko01100]}	{NA}	{NA}	{GO:0003993; acid phosphatase activity; molecular_function}	{NA}	{NA}	{NA}	{NA}	{NA}	{PF00328:Histidine phosphatase superfamily (branch 2)}
A0326	{Contig10:1338189:1340564:-}	{ORY25535.1; glycoside hydrolase superfamily [Naematelia encephala]}	{B8NIX4; Probable alpha-L-arabinofuranosidase C }	{cne:CNH00030; K01209 abfA alpha-N-arabinofuranosidase 3.2.1.55 Metabolism; Carbohydrate metabolism; Amino sugar and nucleotide sugar metabolism [PATH:ko00520]}	{NA}	{NA}	{GO:0046373; L-arabinose metabolic process; biological_process GO:0046556; alpha-N-arabinofuranosidase activity; molecular_function}	{NA}	{NA}	{NA}	{NA}	{AFR98761.1_; GH51 endoglucanase (EC 3.2.1.4); endo-beta-1,4-xylanase (EC 3.2.1.8); beta-xylosidase (EC 3.2.1.37); alpha-L-arabinofuranosidase (EC 3.2.1.55) -}	{PF06964:Alpha-L-arabinofuranosidase C-terminal domain}
A0327	{Contig10:1341101:1342418:+}	{ODO09288.1; hypothetical protein I350_02888 [Cryptococcus amylolentus CBS 6273]}	{NA}	{tms:TREMEDRAFT_44285; }	{NA}	{NA}	{NA}	{NA}	{NA}	{NA}	{NA}	{NA}	{NA}
A0328	{Contig10:1342663:1343805:-}	{ORY25539.1; RmlC-like cupin domain-containing protein [Naematelia encephala]}	{P58116; Quercetin 2,3-dioxygenase }	{cgi:CGB_N3470W; K06911 K06911 uncharacterized protein -- }	{NA}	{NA}	{NA}	{NA}	{NA}	{NA}	{NA}	{NA}	{NA}
A0329	{Contig10:1344986:1349282:+}	{ORY25540.1; hypothetical protein BCR39DRAFT_543937 [Naematelia encephala]}	{NA}	{cne:CNN02400; }	{NA}	{NA}	{NA}	{NA}	{NA}	{NA}	{NA}	{NA}	{NA}
A0330	{Contig10:1349458:1350827:-}	{XP_007005321.1; hypothetical protein TREMEDRAFT_32024 [Tremella mesenterica DSM 1558]}	{NA}	{tms:TREMEDRAFT_32024; }	{NA}	{NA}	{GO:0055085; transmembrane transport; biological_process GO:0016021; integral to membrane; cellular_component}	{NA}	{NA}	{NA}	{NA}	{NA}	{PF07690:Major Facilitator Superfamily}
A0331	{Contig10:1353483:1356113:-}	{ORY25536.1; hypothetical protein BCR39DRAFT_285917 [Naematelia encephala]}	{NA}	{NA}	{NA}	{NA}	{NA}	{NA}	{NA}	{NA}	{NA}	{NA}	{NA}
A0332	{Contig10:1357654:1358337:-}	{NA}	{NA}	{NA}	{NA}	{NA}	{NA}	{NA}	{NA}	{NA}	{NA}	{NA}	{NA}
A0333	{Contig10:8699:9903:-}	{XP_018999176.1; hypothetical protein I203_08269 [Kwoniella mangroviensis CBS 8507]}	{NA}	{NA}	{NA}	{NA}	{NA}	{NA}	{NA}	{NA}	{NA}	{NA}	{NA}
A0334	{Contig10:157261:158957:-}	{ORY28784.1; ribosomal L28e protein family-domain-containing protein [Naematelia encephala]}	{Q9UTE6; Protein mak16 }	{cne:CNF02230; K14831 MAK16 protein MAK16 -- }	{SPAC222.06; KOG3064 RNA-binding nuclear protein (MAK16) containing a distinct C4 Zn-finger A RNA processing and modification ;}	{gnl|TC-DB|A9V8N9; 1.A.77.1.13 Predicted protein OS=Monosiga brevicollis GN=33945 PE=4 SV=1}	{GO:0032040; small-subunit processome; cellular_component}	{NA}	{NA}	{NA}	{NA}	{NA}	{PF04147:Nop14-like family }
A0335	{Contig10:159211:160101:+}	{ORY28783.1; putative mitochondrion protein [Naematelia encephala]}	{NA}	{cgi:CGB_F3580W; }	{NA}	{NA}	{GO:0006886; intracellular protein transport; biological_process GO:0008565; protein transporter activity; molecular_function GO:0005737; cytoplasm; cellular_component GO:0007131; reciprocal meiotic recombination; biological_process GO:0016020; membrane; cellular_component}	{NA}	{NA}	{NA}	{NA}	{NA}	{PF07106:Tat binding protein 1(TBP-1)-interacting protein (TBPIP) PF04871:Uso1 / p115 like vesicle tethering protein, C terminal region}
A0336	{Contig10:161773:163236:+}	{ORY28781.1; snare-complex protein syntaxin-18 N-terminus-domain-containing protein [Naematelia encephala]}	{NA}	{tms:TREMEDRAFT_69965; K08492 STX18 syntaxin 18 -- Genetic Information Processing; Folding, sorting and degradation; SNARE interactions in vesicular transport [PATH:ko04130] Cellular Processes; Transport and catabolism; Phagosome [PATH:ko04145]}	{NA}	{NA}	{NA}	{NA}	{NA}	{NA}	{NA}	{NA}	{NA}
A0337	{Contig10:163478:164750:-}	{ORY28780.1; hypothetical protein BCR39DRAFT_533830 [Naematelia encephala]}	{NA}	{tms:TREMEDRAFT_34428; }	{NA}	{NA}	{NA}	{NA}	{NA}	{NA}	{NA}	{NA}	{NA}
A0338	{Contig10:165200:168681:+}	{OCF79179.1; 5'-3' exoribonuclease 2 [Kwoniella mangroviensis CBS 8886]}	{P0CL89; 5'-3' exoribonuclease 2 }	{cnb:CNBF2890; K12619 XRN2, RAT1 5'-3' exoribonuclease 2 3.1.13.- Genetic Information Processing; Translation; Ribosome biogenesis in eukaryotes [PATH:ko03008] Genetic Information Processing; Folding, sorting and degradation; RNA degradation [PATH:ko03018]}	{SPAC26A3.12c; KOG2044 5'-3' exonuclease HKE1/RAT1 LA Replication, recombination and repair ; RNA processing and modification ;}	{NA}	{GO:0006270; DNA-dependent DNA replication initiation; biological_process GO:0008270; zinc ion binding; molecular_function GO:0003676; nucleic acid binding; molecular_function GO:0004527; exonuclease activity; molecular_function}	{PHI:3330; P0CL88 Xrn1p 5207 Cryptococcus neoformans Fungal Meningitis Galleria mellonella (related: greater wax moth) cytoplasmic exonuclease gene disruption reduced virulence}	{NA}	{NA}	{NA}	{NA}	{PF00098:Zinc knuckle PF03159:XRN 5'-3' exonuclease N-terminus PF02724:CDC45-like protein}
A0339	{Contig10:169481:172181:-}	{ORY28776.1; WD40-repeat-containing domain protein [Naematelia encephala]}	{Q9BRX9; WD repeat domain-containing protein 83 }	{cgi:CGB_F4220C; K13124 MORG1 mitogen-activated protein kinase organizer 1 -- }	{Hs14150114; KOG0316 Conserved WD40 repeat-containing protein S Function unknown ;}	{NA}	{GO:0005515; protein binding; molecular_function}	{NA}	{NA}	{NA}	{NA}	{NA}	{PF00400:WD domain, G-beta repeat}
A0340	{Contig10:173344:181964:+}	{NA}	{NA}	{NA}	{NA}	{NA}	{GO:0043087; regulation of GTPase activity; biological_process}	{NA}	{NA}	{NA}	{NA}	{NA}	{PF00616:GTPase-activator protein for Ras-like GTPase}
A0341	{Contig10:182604:184078:-}	{ORY28774.1; maintenance of ploidy protein mob2 [Naematelia encephala]}	{O74558; Maintenance of ploidy protein mob2 }	{cne:CNF01840; }	{SPCC970.04c; KOG0440 Cell cycle-associated protein Mob1-1 D Cell cycle control, cell division, chromosome partitioning ;}	{NA}	{NA}	{NA}	{NA}	{NA}	{NA}	{NA}	{NA}
A0342	{Contig10:184195:185231:+}	{ORY28773.1; signal recognition particle, SRP9/SRP14 subunit [Naematelia encephala]}	{NA}	{cgi:CGB_F4250W; K03109 SRP9 signal recognition particle subunit SRP9 -- Genetic Information Processing; Folding, sorting and degradation; Protein export [PATH:ko03060]}	{NA}	{NA}	{GO:0003700; sequence-specific DNA binding transcription factor activity; molecular_function GO:0006355; regulation of transcription, DNA-dependent; biological_process}	{NA}	{NA}	{NA}	{NA}	{NA}	{PF00157:Pou domain - N-terminal to homeobox domain}
A0343	{Contig10:186464:187108:-}	{ORY28771.1; ER-to-golgi vesicle protein transport Sft2 [Naematelia encephala]}	{P38166; Protein transport protein SFT2 }	{tms:TREMEDRAFT_69964; }	{YBL102w; KOG2887 Membrane protein involved in ER to Golgi transport U Intracellular trafficking, secretion, and vesicular transport ;}	{NA}	{GO:0016192; vesicle-mediated transport; biological_process}	{NA}	{NA}	{NA}	{NA}	{NA}	{PF04178:Got1/Sft2-like family }
A0344	{Contig10:11714:13611:+}	{XP_018988825.1; hypothetical protein L202_08307, partial [Cryptococcus amylolentus CBS 6039]}	{NA}	{fgr:FGSG_11250; K16261 YAT yeast amino acid transporter -- }	{NA}	{NA}	{GO:0003333; amino acid transmembrane transport; biological_process GO:0015171; amino acid transmembrane transporter activity; molecular_function GO:0006810; transport; biological_process GO:0016020; membrane; cellular_component GO:0055085; transmembrane transport; biological_process}	{NA}	{NA}	{NA}	{NA}	{NA}	{PF00324:Amino acid permease PF13520:Amino acid permease}
A0345	{Contig10:187906:189410:+}	{ORY28770.1; hypothetical protein BCR39DRAFT_533763 [Naematelia encephala]}	{NA}	{tms:TREMEDRAFT_69963; }	{NA}	{NA}	{NA}	{NA}	{NA}	{NA}	{NA}	{NA}	{NA}
A0346	{Contig10:190146:198364:+}	{NA}	{NA}	{NA}	{NA}	{NA}	{GO:0009058; biosynthetic process; biological_process GO:0008483; transaminase activity; molecular_function GO:0055085; transmembrane transport; biological_process GO:0030170; pyridoxal phosphate binding; molecular_function}	{PHI:3489; P0CS02 Gmt1 5207 Cryptococcus neoformans Fungal Meningitis Mus musculus (related: house mouse) GDP-Mannose Transporters gene deletion: full; gene complementation loss of pathogenicity}	{NA}	{NA}	{NA}	{NA}	{PF00155:Aminotransferase class I and II PF00202:Aminotransferase class-III PF08449:UAA transporter family}
A0347	{Contig10:199258:205080:-}	{ORY28766.1; hypothetical protein BCR39DRAFT_533736 [Naematelia encephala]}	{NA}	{NA}	{NA}	{NA}	{GO:0017056; structural constituent of nuclear pore; molecular_function}	{NA}	{NA}	{NA}	{NA}	{NA}	{PF10487:Nucleoporin subcomplex protein binding to Pom34}
A0348	{Contig10:205660:207046:+}	{ORY28765.1; hypothetical protein BCR39DRAFT_533735 [Naematelia encephala]}	{O57478; Ferrochelatase, mitochondrial }	{tms:TREMEDRAFT_34364; K01772 hemH, FECH protoporphyrin/coproporphyrin ferrochelatase 4.99.1.1 4.99.1.9 Metabolism; Metabolism of cofactors and vitamins; Porphyrin and chlorophyll metabolism [PATH:ko00860] Metabolism; Global and overview maps; Metabolic pathways [PATH:ko01100] Metabolism; Global and overview maps; Biosynthesis of secondary metabolites [PATH:ko01110]}	{Hs4557593; KOG1321 Protoheme ferro-lyase (ferrochelatase) H Coenzyme transport and metabolism ;}	{NA}	{GO:0004325; ferrochelatase activity; molecular_function GO:0006783; heme biosynthetic process; biological_process}	{PHI:2532; Q4WUA3 HEM15 746128 Aspergillus fumigatus Invasive Pulmonary Aspergillosis Lethal pathogen phenotype Ferrochelatase altered gene expression / gene regulation lethal}	{Q4WUA3_ASPFU; AFUA_5G07750 EAL91823.1 428 Neosartorya fumigata 330879 FUNCTION: Catalyzes the ferrous insertion into protoporphyrin IX (By similarity).; CATALYTIC ACTIVITY: Protoheme + 2 H(+) = protoporphyrin + Fe(2+).; PATHWAY: Porphyrin metabolism; protoheme biosynthesis; protoheme from protoporphyrin-IX: step 1/1.; SIMILARITY: Belongs to the ferrochelatase family. 16372009 XP_753861.1, XM_748…	{NA}	{NA}	{NA}	{PF00762:Ferrochelatase}
A0349	{Contig10:207197:209231:-}	{ORY28764.1; hypothetical protein BCR39DRAFT_533731, partial [Naematelia encephala]}	{NA}	{cgi:CGB_F4380C; }	{NA}	{NA}	{NA}	{NA}	{NA}	{NA}	{NA}	{NA}	{NA}
A0350	{Contig10:209291:211295:+}	{ORY28763.1; WD40-repeat-containing domain protein [Naematelia encephala]}	{NA}	{cgi:CGB_F4440C; }	{NA}	{NA}	{GO:0005515; protein binding; molecular_function}	{NA}	{NA}	{NA}	{NA}	{NA}	{PF00400:WD domain, G-beta repeat}
A0351	{Contig10:211715:214384:-}	{ORY28762.1; beta-glucan synthesis-associated protein-domain-containing protein [Naematelia encephala]}	{P87023; Beta-glucan synthesis-associated protein KRE6 }	{cnb:CNBF3070; }	{NA}	{NA}	{NA}	{PHI:8716; P87023 KRE6 5476 Candida albicans disseminated candidiasis Mus musculus (related: house mouse) "β-1,6-glucan synthase" Gene deletion: full; gene complementation loss of pathogenicity}	{C5GDV2_AJEDR; BDCG_02560 EEQ87440.1 643 Ajellomyces dermatitidis 559297 Unknown Unknown Unknown {ID:PF03935; Description: SKN1} humans vertebrata cutaneous Blastomyces dermatitidis infection cutaneous Infection }	{NA}	{NA}	{CCA67709.1_; GH16 xyloglucan:xyloglucosyltransferase (EC 2.4.1.207); keratan-sulfate endo-1,4-beta-galactosidase (EC 3.2.1.103); endo-1,3-beta-glucanase (EC 3.2.1.39); endo-1,3(4)-beta-glucanase (EC 3.2.1.6); licheninase (EC 3.2.1.73); beta-agarase (EC 3.2.1.81); 魏-carrageenase (EC 3.2.1.83); xyloglucanase (EC 3.2.1.151); endo-beta-1,3-galactanase (EC 3.2.1.181); beta-porphyranase (EC 3.2.1.178)…	{NA}
A0352	{Contig10:215728:216298:+}	{ORY28761.1; Plectin/S10 domain-domain-containing protein [Naematelia encephala]}	{Q9FFS8; 40S ribosomal protein S10-2 }	{tms:TREMEDRAFT_45490; K02947 RP-S10e, RPS10 small subunit ribosomal protein S10e -- Genetic Information Processing; Translation; Ribosome [PATH:ko03010]}	{At5g41520; KOG3344 40s ribosomal protein s10 J Translation, ribosomal structure and biogenesis ;}	{NA}	{NA}	{NA}	{NA}	{NA}	{NA}	{NA}	{NA}
A0353	{Contig10:217124:224429:+}	{OWZ39380.1; acetyl-CoA carboxylase/biotin carboxylase [Cryptococcus neoformans var. grubii 125.91|Cryptococcus neoformans var. grubii A1-35-8|Cryptococcus neoformans var. grubii A2-102-5|Cryptococcus neoformans var. grubii A5-35-17|Cryptococcus neoformans var. grubii AD1-83a|Cryptococcus neoformans var. grubii Br795|Cryptococcus neoformans var. grubii Bt15|Cryptococcus neoformans var. grubii CHC…	{P78820; Acetyl-CoA carboxylase }	{cnb:CNBF2520; K11262 ACACA acetyl-CoA carboxylase / biotin carboxylase 1 6.4.1.2 6.3.4.14 2.1.3.15 Metabolism; Lipid metabolism; Fatty acid biosynthesis [PATH:ko00061] Metabolism; Biosynthesis of other secondary metabolites; Aflatoxin biosynthesis [PATH:ko00254] Metabolism; Carbohydrate metabolism; Pyruvate metabolism [PATH:ko00620] Metabolism; Carbohydrate metabolism; Propanoate metabolism [PAT…	{SPAC56E4.04c; KOG0368 Acetyl-CoA carboxylase I Lipid transport and metabolism ;}	{NA}	{GO:0006633; fatty acid biosynthetic process; biological_process GO:0003989; acetyl-CoA carboxylase activity; molecular_function GO:0046872; metal ion binding; molecular_function GO:0008716; D-alanine-D-alanine ligase activity; molecular_function GO:0003677; DNA binding; molecular_function GO:0005524; ATP binding; molecular_function}	{NA}	{NA}	{NA}	{NA}	{NA}	{PF02655:ATP-grasp domain PF16326:ABC transporter C-terminal domain PF07478:D-ala D-ala ligase C-terminus PF08326:Acetyl-CoA carboxylase, central region PF02786:Carbamoyl-phosphate synthase L chain, ATP binding domain}
A0354	{Contig10:225291:227059:+}	{ORY24231.1; histone-fold-containing protein [Naematelia encephala]}	{A6BLW4; Nuclear transcription factor Y subunit C-2 }	{cne:CNF00905; }	{At5g63470; KOG1657 CCAAT-binding factor, subunit C (HAP5) K Transcription ;}	{NA}	{GO:0006367; transcription initiation from RNA polymerase II promoter; biological_process GO:0003677; DNA binding; molecular_function GO:0005634; nucleus; cellular_component}	{PHI:7863; G8B6D4 CPAR2_100540 5480 Candida parapsilosis mycosis Mus musculus (related: house mouse) Transcriptional activator Gene deletion: full; gene complementation reduced virulence}	{NA}	{NA}	{NA}	{NA}	{PF04719:hTAFII28-like protein conserved region PF00125:Core histone H2A/H2B/H3/H4}
A0355	{Contig10:14527:15495:+}	{ORY28834.1; UDP-galactose 4-epimerase [Naematelia encephala]}	{NA}	{NA}	{NA}	{NA}	{GO:0008839; dihydrodipicolinate reductase activity; molecular_function GO:0006694; steroid biosynthetic process; biological_process GO:0055114; oxidation-reduction process; biological_process GO:0009089; lysine biosynthetic process via diaminopimelate; biological_process GO:0050662; coenzyme binding; molecular_function GO:0003854; 3-beta-hydroxy-delta5-steroid dehydrogenase activity; molecular_f…	{NA}	{NA}	{NA}	{NA}	{NA}	{PF01370:NAD dependent epimerase/dehydratase family PF03435:Saccharopine dehydrogenase NADP binding domain PF01113:Dihydrodipicolinate reductase, N-terminus PF01073:3-beta hydroxysteroid dehydrogenase/isomerase family}
A0356	{Contig10:227430:229024:-}	{ORY24230.1; RAI1 like PD-XK nuclease-domain-containing protein [Naematelia encephala]}	{P0CN12; Decapping nuclease RAI1 }	{tms:TREMEDRAFT_34408; K14845 RAI1, DOM3Z RAT1-interacting protein -- }	{NA}	{NA}	{GO:0000166; nucleotide binding; molecular_function}	{NA}	{NA}	{NA}	{NA}	{NA}	{PF16099:Recq-mediated genome instability protein 1, C-terminal OB-fold}
A0357	{Contig10:230414:234304:-}	{ORY24227.1; Sodium/hydrogen exchanger family-domain-containing protein [Naematelia encephala]}	{Q9P7I1; K(+)/H(+) antiporter 1 }	{tms:TREMEDRAFT_72538; }	{SPAC105.01c; KOG1650 Predicted K+/H+-antiporter P Inorganic ion transport and metabolism ;}	{gnl|TC-DB|P40309; 2.A.37.4.1 HYPOTHETICAL 97.1 KDA PROTEIN IN BCK1-TOK1 INTERGENIC REGION - Saccharomyces cerevisiae (Baker's yeast).}	{GO:0015299; solute:hydrogen antiporter activity; molecular_function GO:0055085; transmembrane transport; biological_process GO:0016021; integral to membrane; cellular_component GO:0006812; cation transport; biological_process}	{NA}	{NA}	{NA}	{NA}	{NA}	{PF00999:Sodium/hydrogen exchanger family}
A0358	{Contig10:236117:238074:-}	{ORY24226.1; endopeptidase, partial [Naematelia encephala]}	{NA}	{tms:TREMEDRAFT_46056; }	{NA}	{NA}	{NA}	{NA}	{NA}	{NA}	{YES}	{NA}	{NA}
A0359	{Contig10:239732:241510:+}	{ORY24218.1; Brix domain-domain-containing protein [Naematelia encephala]}	{Q9UUG1; Ribosome production factor 2 homolog }	{cnb:CNBD3230; K14847 RPF2 ribosome production factor 2 -- }	{SPAC926.08c; KOG3031 Protein required for biogenesis of the ribosomal 60S subunit J Translation, ribosomal structure and biogenesis ;}	{NA}	{NA}	{NA}	{NA}	{NA}	{NA}	{NA}	{NA}
A0360	{Contig10:241861:242637:-}	{ORY24215.1; autophagy protein Atg8 ubiquitin like protein [Naematelia encephala]}	{P0CO55; Autophagy-related protein 8 }	{tms:TREMEDRAFT_41251; K08341 GABARAP, ATG8, LC3 GABA(A) receptor-associated protein -- Environmental Information Processing; Signal transduction; FoxO signaling pathway [PATH:ko04068] Cellular Processes; Transport and catabolism; Autophagy - other [PATH:ko04136] Cellular Processes; Transport and catabolism; Mitophagy - animal [PATH:ko04137] Cellular Processes; Transport and catabolism; Autophagy…	{SPBP8B7.24c; KOG1654 Microtubule-associated anchor protein involved in autophagy and membrane trafficking Z Cytoskeleton ;}	{gnl|TC-DB|A8MS84; 9.A.15.3.1 Autophagy-related protein OS=Arabidopsis thaliana GN=APG8A PE=3 SV=1}	{GO:0005737; cytoplasm; cellular_component GO:0000045; autophagic vacuole assembly; biological_process}	{PHI:10005; J9VF50 atg8 (CNAG_00816) 5207 Cryptococcus neoformans fungal meningitis Galleria mellonella (related: greater wax moth) Autophagy-related protein/ microtubule binding protein Gene deletion: full; gene complementation reduced virulence}	{NA}	{NA}	{NA}	{NA}	{PF04110:Ubiquitin-like autophagy protein Apg12 }
A0361	{Contig10:243365:244390:+}	{ORY24214.1; hypothetical protein BCR39DRAFT_547545 [Naematelia encephala]}	{NA}	{cne:CNA08230; }	{NA}	{NA}	{NA}	{NA}	{NA}	{NA}	{NA}	{NA}	{NA}
A0362	{Contig10:249137:252856:-}	{ORY24212.1; putative mannosyltransferase [Naematelia encephala]}	{Q8VDI9; Alpha-1,2-mannosyltransferase ALG9 }	{cgi:CGB_F5370W; K03846 ALG9 alpha-1,2-mannosyltransferase 2.4.1.259 2.4.1.261 Metabolism; Glycan biosynthesis and metabolism; N-Glycan biosynthesis [PATH:ko00510] Metabolism; Glycan biosynthesis and metabolism; Various types of N-glycan biosynthesis [PATH:ko00513] Metabolism; Global and overview maps; Metabolic pathways [PATH:ko01100]}	{NA}	{NA}	{GO:0016757; transferase activity, transferring glycosyl groups; molecular_function}	{NA}	{NA}	{NA}	{NA}	{ADV23102.1_; GT22 Dol-P-Man: Man6GlcNAc2-PP-Dol alpha-1,2-mannosyltransferase (EC 2.4.1.259); Dol-P-Man: Man8GlcNAc2-PP-Dol alpha-1,2-mannosyltransferase (EC 2.4.1.261); Dol-P-Man: Man2-GlcNAc-phosphatidylinositol alpha-1,2-mannosyltransferase (EC 2.4.1.-); Dol-P-Man: Man3-GlcNAc-phosphatidylinositol alpha-1,2-mannosyltransferase (EC 2.4.1.-) These enzymes use dolichol-P-mannose as the sugar don…	{PF03901:Alg9-like mannosyltransferase family}
A0363	{Contig10:253064:254037:+}	{ORY24209.1; hypothetical protein BCR39DRAFT_547539 [Naematelia encephala]}	{NA}	{cgi:CGB_F5360C; }	{NA}	{NA}	{NA}	{NA}	{NA}	{NA}	{NA}	{NA}	{NA}
A0364	{Contig10:254137:254657:-}	{NA}	{NA}	{NA}	{NA}	{NA}	{NA}	{NA}	{NA}	{NA}	{NA}	{NA}	{NA}
A0365	{Contig10:255428:256977:-}	{ORY24207.1; WD40-repeat-containing domain protein [Naematelia encephala]}	{P78774; Actin-related protein 2/3 complex subunit 1 }	{tms:TREMEDRAFT_57929; K05757 ARPC1A_B actin related protein 2/3 complex, subunit 1A/1B -- Cellular Processes; Transport and catabolism; Endocytosis [PATH:ko04144] Organismal Systems; Immune system; Fc gamma R-mediated phagocytosis [PATH:ko04666] Cellular Processes; Cell motility; Regulation of actin cytoskeleton [PATH:ko04810] Human Diseases; Infectious diseases: Bacterial; Bacterial invasion of…	{SPBC14C8.06; KOG1523 Actin-related protein Arp2/3 complex, subunit ARPC1/p41-ARC Z Cytoskeleton ;}	{NA}	{GO:0005515; protein binding; molecular_function GO:0006508; proteolysis; biological_process}	{NA}	{NA}	{NA}	{NA}	{NA}	{PF00400:WD domain, G-beta repeat PF00930:Dipeptidyl peptidase IV (DPP IV) N-terminal region}
A0366	{Contig10:19307:20158:+}	{XP_018266069.1; hypothetical protein I303_00038 [Kwoniella dejecticola CBS 10117]}	{NA}	{paeq:R50912_03125; }	{NA}	{NA}	{GO:0009089; lysine biosynthetic process via diaminopimelate; biological_process GO:0055114; oxidation-reduction process; biological_process GO:0006694; steroid biosynthetic process; biological_process GO:0006813; potassium ion transport; biological_process GO:0008839; dihydrodipicolinate reductase activity; molecular_function GO:0016616; oxidoreductase activity, acting on the CH-OH group of dono…	{NA}	{NA}	{NA}	{NA}	{NA}	{PF01073:3-beta hydroxysteroid dehydrogenase/isomerase family PF02254:TrkA-N domain PF01370:NAD dependent epimerase/dehydratase family PF01113:Dihydrodipicolinate reductase, N-terminus}
A0367	{Contig10:263256:264059:+}	{NA}	{NA}	{wse:WALSEDRAFT_59087; }	{NA}	{NA}	{NA}	{NA}	{NA}	{NA}	{NA}	{NA}	{NA}
A0368	{Contig10:264936:267858:+}	{ORY24203.1; hypothetical protein BCR39DRAFT_582372 [Naematelia encephala]}	{P0CR78; Class E vacuolar protein-sorting machinery protein HSE1 }	{cne:CNF00910; K04705 STAM signal transducing adaptor molecule -- Cellular Processes; Transport and catabolism; Endocytosis [PATH:ko04144] Environmental Information Processing; Signal transduction; JAK-STAT signaling pathway [PATH:ko04630]}	{NA}	{NA}	{GO:0007030; Golgi organization; biological_process GO:0005515; protein binding; molecular_function GO:0006886; intracellular protein transport; biological_process GO:0005622; intracellular; cellular_component}	{NA}	{NA}	{NA}	{NA}	{NA}	{PF14604:Variant SH3 domain PF03127:GAT domain PF09787:Golgin subfamily A member 5 PF00018:SH3 domain PF00790:VHS domain}
A0369	{Contig10:268134:269906:-}	{ORY24201.1; MAGE family-domain-containing protein [Naematelia encephala]}	{NA}	{cnb:CNBF3970; K22823 NSMCE3, NSE3 non-structural maintenance of chromosomes element 3 -- }	{NA}	{NA}	{NA}	{NA}	{NA}	{NA}	{NA}	{NA}	{NA}
A0370	{Contig10:271495:271749:-}	{ORY24199.1; hypothetical protein BCR39DRAFT_334416 [Naematelia encephala]}	{NA}	{cne:CNF01140; }	{NA}	{NA}	{GO:0009306; protein secretion; biological_process}	{NA}	{NA}	{NA}	{NA}	{NA}	{PF11654:Protein of unknown function (DUF2665)}
A0371	{Contig10:272307:274872:+}	{ORY24198.1; MBOAT, membrane-bound O-acyltransferase family-domain-containing protein [Naematelia encephala]}	{NA}	{cgi:CGB_F5190W; K00637 SOAT sterol O-acyltransferase 2.3.1.26 Metabolism; Lipid metabolism; Steroid biosynthesis [PATH:ko00100] Organismal Systems; Digestive system; Cholesterol metabolism [PATH:ko04979]}	{NA}	{NA}	{NA}	{NA}	{NA}	{NA}	{NA}	{NA}	{NA}
A0372	{Contig10:276382:278089:-}	{ORY24197.1; hypothetical protein BCR39DRAFT_507542 [Naematelia encephala]}	{NA}	{tms:TREMEDRAFT_74635; }	{NA}	{NA}	{GO:0016485; protein processing; biological_process GO:0016021; integral to membrane; cellular_component GO:0043565; sequence-specific DNA binding; molecular_function GO:0006811; ion transport; biological_process GO:0004190; aspartic-type endopeptidase activity; molecular_function GO:0006355; regulation of transcription, DNA-dependent; biological_process GO:0003700; sequence-specific DNA binding …	{NA}	{NA}	{NA}	{NA}	{NA}	{PF02932:Neurotransmitter-gated ion-channel transmembrane region PF01080:Presenilin PF00250:Forkhead domain}
A0373	{Contig10:281198:285087:-}	{ORY30775.1; major facilitator superfamily domain-containing protein [Naematelia encephala]}	{Q08902; Drug resistance protein YOR378W }	{bfu:BCIN_06g06880; }	{YOR378w; KOG0254 Predicted transporter (major facilitator superfamily) R General function prediction only ;}	{gnl|TC-DB|Q08902; 2.A.1.3.52 Drug resistance protein YOR378W OS=Saccharomyces cerevisiae (strain ATCC 204508 / S288c) GN=YOR378W PE=1 SV=1}	{GO:0005634; nucleus; cellular_component GO:0004519; endonuclease activity; molecular_function GO:0006281; DNA repair; biological_process GO:0003684; damaged DNA binding; molecular_function GO:0019079; viral genome replication; biological_process GO:0016021; integral to membrane; cellular_component GO:0030337; DNA polymerase processivity factor activity; molecular_function GO:0055085; transmembra…	{NA}	{NA}	{NA}	{NA}	{NA}	{PF03325:Herpesvirus polymerase accessory protein PF07690:Major Facilitator Superfamily PF03834:Binding domain of DNA repair protein Ercc1 (rad10/Swi10)}
A0374	{Contig10:285683:286676:+}	{ORY24193.1; ribosomal protein S5 domain 2-type protein [Naematelia encephala]}	{NA}	{tms:TREMEDRAFT_70445; K12589 RRP42, EXOSC7 exosome complex component RRP42 -- Genetic Information Processing; Folding, sorting and degradation; RNA degradation [PATH:ko03018]}	{NA}	{NA}	{NA}	{NA}	{NA}	{NA}	{NA}	{NA}	{NA}
A0375	{Contig10:286905:293292:-}	{ORY24192.1; hypothetical protein BCR39DRAFT_582344 [Naematelia encephala]}	{P0CQ05; Plasma membrane fusion protein PRM1 }	{cnb:CNBF3640; }	{NA}	{NA}	{GO:0016021; integral to membrane; cellular_component}	{NA}	{NA}	{NA}	{NA}	{NA}	{PF11770:GRB2-binding adapter (GAPT)}
A0376	{Contig10:294216:295406:+}	{ORY24191.1; nucleophile aminohydrolase [Naematelia encephala]}	{P23724; Proteasome subunit beta type-6 }	{cgi:CGB_F5240C; K02732 PSMB1 20S proteasome subunit beta 6 3.4.25.1 Genetic Information Processing; Folding, sorting and degradation; Proteasome [PATH:ko03050]}	{YBL041w; KOG0179 20S proteasome, regulatory subunit beta type PSMB1/PRE7 O Posttranslational modification, protein turnover, chaperones ;}	{NA}	{GO:0004298; threonine-type endopeptidase activity; molecular_function GO:0005839; proteasome core complex; cellular_component GO:0051603; proteolysis involved in cellular protein catabolic process; biological_process}	{NA}	{NA}	{NA}	{NA}	{NA}	{PF00227:Proteasome subunit}
A0377	{Contig10:21113:23465:+}	{ORY28830.1; hypothetical protein BCR39DRAFT_534129 [Naematelia encephala]}	{NA}	{NA}	{NA}	{NA}	{GO:0005634; nucleus; cellular_component GO:0003677; DNA binding; molecular_function GO:0006351; transcription, DNA-dependent; biological_process GO:0008270; zinc ion binding; molecular_function}	{NA}	{NA}	{NA}	{NA}	{NA}	{PF04082:Fungal specific transcription factor domain }
A0378	{Contig10:295465:296566:-}	{ORY24190.1; hypothetical protein BCR39DRAFT_561613 [Naematelia encephala]}	{Q1MDX5; UPF0303 protein RL3365 }	{pfp:PFL1_03386; }	{NA}	{NA}	{NA}	{NA}	{NA}	{NA}	{NA}	{NA}	{NA}
A0379	{Contig10:297081:300404:+}	{ORY24189.1; hypothetical protein BCR39DRAFT_547490 [Naematelia encephala]}	{NA}	{tms:TREMEDRAFT_66174; }	{NA}	{NA}	{GO:0016758; transferase activity, transferring hexosyl groups; molecular_function GO:0008152; NA}	{NA}	{NA}	{NA}	{NA}	{NA}	{PF00201:UDP-glucoronosyl and UDP-glucosyl transferase PF04101:Glycosyltransferase family 28 C-terminal domain}
A0380	{Contig10:302401:304285:+}	{ORY24187.1; hypothetical protein BCR39DRAFT_507534 [Naematelia encephala]}	{NA}	{NA}	{NA}	{NA}	{GO:0005672; transcription factor TFIIA complex; cellular_component GO:0006367; transcription initiation from RNA polymerase II promoter; biological_process}	{NA}	{NA}	{NA}	{NA}	{NA}	{PF03153:Transcription factor IIA, alpha/beta subunit}
A0381	{Contig10:306614:308151:-}	{XP_007008348.1; hypothetical protein TREMEDRAFT_66185 [Tremella mesenterica DSM 1558]}	{NA}	{tms:TREMEDRAFT_66185; }	{NA}	{NA}	{GO:0008855; exodeoxyribonuclease VII activity; molecular_function GO:0005515; protein binding; molecular_function}	{NA}	{NA}	{NA}	{NA}	{NA}	{PF02601:Exonuclease VII, large subunit PF12539:Chromosome segregation protein Csm1/Pcs1}
A0382	{Contig10:308628:310143:+}	{OCF32438.1; CDK-activating kinase assembly factor MAT1 [Kwoniella heveanensis BCC8398]}	{NA}	{tms:TREMEDRAFT_35912; K10842 MNAT1 CDK-activating kinase assembly factor MAT1 -- Genetic Information Processing; Transcription; Basal transcription factors [PATH:ko03022] Genetic Information Processing; Replication and repair; Nucleotide excision repair [PATH:ko03420]}	{NA}	{NA}	{GO:0046872; metal ion binding; molecular_function}	{NA}	{NA}	{NA}	{NA}	{NA}	{PF00097:Zinc finger, C3HC4 type (RING finger)}
A0383	{Contig10:310475:313054:-}	{XP_018999405.1; glycerol transporter [Kwoniella mangroviensis CBS 8507]}	{P53154; Glycerol uptake protein 1 }	{cne:CNF01210; }	{YGL084c; KOG3860 Acyltransferase required for palmitoylation of Hedgehog (Hh) family of secreted signaling proteins T Signal transduction mechanisms ;}	{gnl|TC-DB|P53154; 2.A.50.1.1 HYPOTHETICAL 65.3 KDA PROTEIN IN MAD1-SCY1 INTERGENIC REGION - Saccharomyces cerevisiae (Baker's yeast).}	{NA}	{NA}	{NA}	{NA}	{NA}	{NA}	{NA}
A0384	{Contig10:313879:315671:+}	{XP_021873136.1; hypothetical protein BD324DRAFT_322560 [Kockovaella imperatae]}	{NA}	{cgi:CGB_F5120W; K21480 HO, pbsA1, hmuO heme oxygenase (biliverdin-producing, ferredoxin) 1.14.15.20 Metabolism; Metabolism of cofactors and vitamins; Porphyrin and chlorophyll metabolism [PATH:ko00860] Metabolism; Global and overview maps; Metabolic pathways [PATH:ko01100] Metabolism; Global and overview maps; Biosynthesis of secondary metabolites [PATH:ko01110]}	{NA}	{NA}	{GO:0004392; heme oxygenase (decyclizing) activity; molecular_function GO:0006788; heme oxidation; biological_process GO:0055114; oxidation-reduction process; biological_process}	{NA}	{NA}	{NA}	{NA}	{NA}	{PF01126:Heme oxygenase}
A0385	{Contig10:316294:317177:-}	{ORY33006.1; regulatory subunit of cyclin-dependent kinase [Naematelia encephala]}	{Q9SJJ5; Cyclin-dependent kinases regulatory subunit 2 }	{cne:CNF01190; }	{At2g27970; KOG3484 Cyclin-dependent protein kinase CDC28, regulatory subunit CKS1, and related proteins D Cell cycle control, cell division, chromosome partitioning ;}	{NA}	{GO:0007049; cell cycle; biological_process GO:0016538; cyclin-dependent protein kinase regulator activity; molecular_function}	{NA}	{NA}	{NA}	{NA}	{NA}	{PF01111:Cyclin-dependent kinase regulatory subunit}
A0386	{Contig10:319774:320782:+}	{ORY33007.1; hypothetical protein BCR39DRAFT_463805 [Naematelia encephala]}	{NA}	{cnb:CNBF2710; }	{NA}	{NA}	{NA}	{NA}	{NA}	{NA}	{NA}	{NA}	{NA}
A0387	{Contig10:324098:330548:-}	{NA}	{NA}	{NA}	{NA}	{NA}	{GO:0004523; ribonuclease H activity; molecular_function GO:0003676; nucleic acid binding; molecular_function}	{NA}	{NA}	{NA}	{NA}	{NA}	{PF00075:RNase H}
A0388	{Contig10:29707:30663:-}	{ORY28826.1; hypothetical protein BCR39DRAFT_467941 [Naematelia encephala]}	{NA}	{tms:TREMEDRAFT_70687; }	{NA}	{NA}	{NA}	{NA}	{NA}	{NA}	{YES}	{NA}	{NA}
A0389	{Contig10:333299:333976:+}	{NA}	{NA}	{NA}	{NA}	{NA}	{GO:0006270; DNA-dependent DNA replication initiation; biological_process}	{NA}	{NA}	{NA}	{NA}	{NA}	{PF02724:CDC45-like protein}
A0390	{Contig10:334575:336881:+}	{NA}	{NA}	{NA}	{NA}	{NA}	{GO:0009664; plant-type cell wall organization; biological_process GO:0005199; structural constituent of cell wall; molecular_function}	{NA}	{NA}	{NA}	{NA}	{NA}	{PF04554:Extensin-like region}
A0391	{Contig10:337719:339784:-}	{ORY33011.1; translation initiation factor eIF 4e-like domain-containing protein [Naematelia encephala]}	{NA}	{cne:CNF01300; K03259 EIF4E translation initiation factor 4E -- Human Diseases; Drug resistance: Antineoplastic; EGFR tyrosine kinase inhibitor resistance [PATH:ko01521] Genetic Information Processing; Translation; RNA transport [PATH:ko03013] Environmental Information Processing; Signal transduction; HIF-1 signaling pathway [PATH:ko04066] Environmental Information Processing; Signal transduction…	{NA}	{NA}	{GO:0005737; cytoplasm; cellular_component GO:0003723; RNA binding; molecular_function GO:0006413; translational initiation; biological_process GO:0003743; translation initiation factor activity; molecular_function}	{NA}	{NA}	{NA}	{NA}	{NA}	{PF01652:Eukaryotic initiation factor 4E}
A0392	{Contig10:340846:342976:-}	{ORY33012.1; putative cytochrome P450 [Naematelia encephala]}	{NA}	{tms:TREMEDRAFT_36021; }	{NA}	{NA}	{GO:0005506; iron ion binding; molecular_function GO:0020037; heme binding; molecular_function GO:0016705; oxidoreductase activity, acting on paired donors, with incorporation or reduction of molecular oxygen; molecular_function GO:0055114; oxidation-reduction process; biological_process}	{NA}	{NA}	{e_gw1.19.44.1; E-classP450,groupIV P450_Tm008 http://p450.riceblast.snu.ac.kr/class.php?a=dv_sequence&id=17336&spe_id=292351&ref_id=57614}	{NA}	{NA}	{PF00067:Cytochrome P450}
A0393	{Contig10:345136:349225:+}	{ORY33014.1; transcription factor S-II, central domain-domain-containing protein [Naematelia encephala]}	{NA}	{cne:CNF01160; K03145 TFIIS transcription elongation factor S-II -- }	{NA}	{NA}	{GO:0005634; nucleus; cellular_component GO:0006351; transcription, DNA-dependent; biological_process GO:0003676; nucleic acid binding; molecular_function GO:0008270; zinc ion binding; molecular_function}	{NA}	{NA}	{NA}	{NA}	{NA}	{PF07500:Transcription factor S-II (TFIIS), central domain PF01096:Transcription factor S-II (TFIIS) PF08711:TFIIS helical bundle-like domain}
A0394	{Contig10:349445:354797:+}	{ORY33015.1; hypothetical protein BCR39DRAFT_520733 [Naematelia encephala]}	{NA}	{cne:CNF01250; K12837 U2AF2 splicing factor U2AF 65 kDa subunit -- Genetic Information Processing; Transcription; Spliceosome [PATH:ko03040]}	{NA}	{NA}	{GO:0003676; nucleic acid binding; molecular_function GO:0007010; cytoskeleton organization; biological_process GO:0003779; actin binding; molecular_function}	{NA}	{NA}	{NA}	{NA}	{NA}	{PF16367:RNA recognition motif PF00076:RNA recognition motif. (a.k.a. RRM, RBD, or RNP domain) PF01213:Adenylate cyclase associated (CAP) N terminal}
A0395	{Contig10:355046:355772:-}	{ORY33017.1; Tim10/DDP family zinc finger-domain-containing protein [Naematelia encephala]}	{P0CR95; Mitochondrial import inner membrane translocase subunit TIM8 }	{cne:CNF01290; K17780 TIM8 mitochondrial import inner membrane translocase subunit TIM8 -- }	{SPAC13G6.04; KOG3489 Mitochondrial import inner membrane translocase, subunit TIM8 U Intracellular trafficking, secretion, and vesicular transport ;}	{gnl|TC-DB|P57744; 3.A.8.1.1 Mitochondrial import inner membrane translocase subunit TIM8 - Saccharomyces cerevisiae (Baker's yeast).}	{NA}	{NA}	{NA}	{NA}	{NA}	{NA}	{NA}
A0396	{Contig10:355947:360956:+}	{OCF32422.1; hypothetical protein I316_05847 [Kwoniella heveanensis BCC8398|Kwoniella heveanensis CBS 569]}	{NA}	{cne:CNF01170; }	{NA}	{NA}	{NA}	{NA}	{NA}	{NA}	{NA}	{NA}	{NA}
A0397	{Contig10:361232:362475:-}	{ORY33019.1; hypothetical protein BCR39DRAFT_520775 [Naematelia encephala]}	{NA}	{NA}	{NA}	{NA}	{NA}	{NA}	{NA}	{NA}	{NA}	{NA}	{NA}
A0398	{Contig10:362765:363645:-}	{ORY33020.1; hypothetical protein BCR39DRAFT_520780 [Naematelia encephala]}	{Q9UTL0; MIP18 family protein C144.16 }	{tms:TREMEDRAFT_67483; }	{SPAC144.16; KOG3381 Uncharacterized conserved protein S Function unknown ;}	{NA}	{NA}	{NA}	{NA}	{NA}	{NA}	{NA}	{NA}
A0399	{Contig11:1672:3040:+}	{XP_007003928.1; hypothetical protein TREMEDRAFT_30324 [Tremella mesenterica DSM 1558]}	{P16932; 2,2-dialkylglycine decarboxylase }	{pdx:Psed_5588; K00596 E4.1.1.64 2,2-dialkylglycine decarboxylase (pyruvate) 4.1.1.64 }	{SPAC1039.07c; KOG1404 Alanine-glyoxylate aminotransferase AGT2 E Amino acid transport and metabolism ;}	{NA}	{GO:0030170; pyridoxal phosphate binding; molecular_function GO:0008483; transaminase activity; molecular_function}	{NA}	{NA}	{NA}	{NA}	{NA}	{PF00202:Aminotransferase class-III}
A0400	{Contig11:21151:21582:+}	{KIY64242.1; hypothetical protein CYLTODRAFT_493288 [Cylindrobasidium torrendii FP15055 ss-10]}	{NA}	{NA}	{NA}	{NA}	{NA}	{NA}	{NA}	{NA}	{NA}	{NA}	{NA}
A0401	{Contig11:340701:342424:-}	{NA}	{NA}	{NA}	{NA}	{NA}	{GO:0019087; transformation of host cell by virus; biological_process GO:0017137; Rab GTPase binding; molecular_function GO:0009405; pathogenesis; biological_process GO:0016021; integral to membrane; cellular_component GO:0044161; host cell cytoplasmic vesicle; cellular_component GO:0043087; regulation of GTPase activity; biological_process}	{NA}	{NA}	{NA}	{NA}	{NA}	{PF05297:Herpesvirus latent membrane protein 1 (LMP1) PF14860:DrrA phosphatidylinositol 4-phosphate binding domain}
A0402	{Contig11:342501:344460:+}	{ORY21467.1; hypothetical protein BCR39DRAFT_553549 [Naematelia encephala]}	{NA}	{NA}	{NA}	{NA}	{NA}	{NA}	{NA}	{NA}	{NA}	{NA}	{NA}
A0403	{Contig11:347065:348192:+}	{NA}	{NA}	{NA}	{NA}	{NA}	{NA}	{NA}	{NA}	{NA}	{NA}	{NA}	{NA}
A0404	{Contig11:358167:359165:-}	{ORY21472.1; SAM-dependent RNA methyltransferase [Naematelia encephala]}	{NA}	{cgi:CGB_I1560C; }	{NA}	{NA}	{GO:0008168; methyltransferase activity; molecular_function}	{NA}	{NA}	{NA}	{NA}	{NA}	{PF04252:Predicted SAM-dependent RNA methyltransferase}
A0405	{Contig11:359304:359960:+}	{ORY21473.1; acyl-CoA N-acyltransferase [Naematelia encephala]}	{NA}	{gph:GEMMAAP_18115; K22441 paiA diamine N-acetyltransferase 2.3.1.57 }	{NA}	{NA}	{GO:0008080; N-acetyltransferase activity; molecular_function GO:0016747; transferase activity, transferring acyl groups other than amino-acyl groups; molecular_function}	{NA}	{NA}	{NA}	{NA}	{NA}	{PF13673:Acetyltransferase (GNAT) domain PF13508:Acetyltransferase (GNAT) domain PF00583:Acetyltransferase (GNAT) family PF08445:FR47-like protein}
A0406	{Contig11:360365:361331:-}	{ORY21474.1; hypothetical protein BCR39DRAFT_474465 [Naematelia encephala]}	{NA}	{cnb:CNBE1060; K09958 K09958 uncharacterized protein -- }	{NA}	{NA}	{NA}	{NA}	{NA}	{NA}	{NA}	{NA}	{NA}
A0407	{Contig11:364642:366097:-}	{NA}	{NA}	{NA}	{NA}	{NA}	{NA}	{NA}	{NA}	{NA}	{NA}	{NA}	{NA}
A0408	{Contig11:367552:369105:+}	{ORY21477.1; ER to Golgi transport-related protein [Naematelia encephala]}	{NA}	{cnb:CNBD1180; K20346 TMED4_9_11 p24 family protein alpha -- }	{NA}	{NA}	{GO:0006810; transport; biological_process GO:0016021; integral to membrane; cellular_component}	{NA}	{NA}	{NA}	{NA}	{NA}	{PF01105:emp24/gp25L/p24 family/GOLD}
A0409	{Contig11:369180:372326:-}	{ORY21478.1; putative heat shock protein HSP60 [Naematelia encephala]}	{NA}	{tms:TREMEDRAFT_39559; }	{NA}	{NA}	{GO:0000902; cell morphogenesis; biological_process}	{NA}	{NA}	{NA}	{NA}	{NA}	{PF06723:MreB/Mbl protein}
A0410	{Contig11:372697:373160:+}	{ORY21479.1; hypothetical protein BCR39DRAFT_553579 [Naematelia encephala]}	{NA}	{cne:CND05320; }	{NA}	{NA}	{GO:0016787; hydrolase activity; molecular_function}	{NA}	{NA}	{NA}	{NA}	{NA}	{PF04909:Amidohydrolase}
A0411	{Contig11:23165:24049:-}	{ORY25834.1; Phosphoenolpyruvate/pyruvate domain-containing protein [Naematelia encephala]}	{NA}	{shs:STEHIDRAFT_87986; K02510 hpaI, hpcH 4-hydroxy-2-oxoheptanedioate aldolase 4.1.2.52 Metabolism; Amino acid metabolism; Tyrosine metabolism [PATH:ko00350] Metabolism; Global and overview maps; Microbial metabolism in diverse environments [PATH:ko01120]}	{NA}	{NA}	{GO:0003824; NA}	{NA}	{NA}	{NA}	{NA}	{NA}	{PF03328:HpcH/HpaI aldolase/citrate lyase family}
A0412	{Contig11:373564:379177:+}	{OCF37757.1; hypothetical protein I316_00884 [Kwoniella heveanensis BCC8398]}	{NA}	{cne:CND05200; K12494 PSD PH and SEC7 domain-containing protein -- Cellular Processes; Transport and catabolism; Endocytosis [PATH:ko04144]}	{NA}	{NA}	{GO:0016021; integral to membrane; cellular_component GO:0005086; ARF guanyl-nucleotide exchange factor activity; molecular_function GO:0032012; regulation of ARF protein signal transduction; biological_process}	{NA}	{NA}	{NA}	{NA}	{NA}	{PF09726:Transmembrane protein PF01369:Sec7 domain}
A0413	{Contig11:380077:382511:+}	{XP_021867629.1; major facilitator superfamily domain-containing protein [Kockovaella imperatae]}	{NA}	{tms:TREMEDRAFT_44495; }	{NA}	{NA}	{GO:0055085; transmembrane transport; biological_process GO:0016021; integral to membrane; cellular_component}	{NA}	{NA}	{NA}	{NA}	{NA}	{PF07690:Major Facilitator Superfamily}
A0414	{Contig11:382598:384846:+}	{XP_019008856.1; hypothetical protein I206_06540 [Kwoniella pini CBS 10737]}	{P40397; Uncharacterized oxidoreductase YhxC }	{tms:TREMEDRAFT_31612; }	{SPAC4H3.08; KOG0725 Reductases with broad range of substrate specificities R General function prediction only ;}	{NA}	{NA}	{NA}	{NA}	{NA}	{NA}	{NA}	{NA}
A0415	{Contig11:386597:387956:-}	{ORY20211.1; septin ring protein [Naematelia encephala]}	{Q09116; Septin homolog spn2 }	{cgi:CGB_D7860W; K16938 SEPT3_9_12 septin 3/9/12 -- Human Diseases; Infectious diseases: Bacterial; Bacterial invasion of epithelial cells [PATH:ko05100]}	{SPAC821.06; KOG1547 Septin CDC10 and related P-loop GTPases DTZ Cell cycle control, cell division, chromosome partitioning ; Signal transduction mechanisms ; Cytoskeleton ;}	{NA}	{GO:0006810; transport; biological_process GO:0043531; ADP binding; molecular_function GO:0000166; nucleotide binding; molecular_function GO:0019083; viral transcription; biological_process GO:0016887; ATPase activity; molecular_function GO:0006576; cellular biogenic amine metabolic process; biological_process GO:0005525; GTP binding; molecular_function GO:0007264; small GTPase mediated signal tr…	{PHI:4895; Q4WTL8 aspD 746128 Aspergillus fumigatus Invasive Pulmonary Aspergillosis Galleria mellonella (related: greater wax moth) septin gene deletion: full; gene complementation unaffected pathogenicity}	{CDC10_CANAL; CDC10 CAA81090.1 357 Candida albicans 5476 FUNCTION: Plays a role in the cell cycle. Involved in the formation of the ring of filaments in the neck region at the mother-bud junction during mitosis.; SUBCELLULAR LOCATION: Bud neck (By similarity). Note=Present at the bud neck during cell division (By similarity).; DEVELOPMENTAL STAGE: Expressed at higher levels in cells growing as hy…	{NA}	{NA}	{NA}	{PF00735:Septin PF00005:ABC transporter PF08477:Ras of Complex, Roc, domain of DAPkinase PF04670:Gtr1/RagA G protein conserved region PF00931:NB-ARC domain PF01926:50S ribosome-binding GTPase PF00437:Type II/IV secretion system protein PF04548:AIG1 family PF03193:Protein of unknown function, DUF258 PF00071:Ras family PF10662:Ethanolamine utilisation - propanediol utilisation PF02456:Adenovirus IV…
A0416	{Contig11:388299:391052:+}	{ORY20212.1; Man1-Src1p-C-terminal domain-domain-containing protein [Naematelia encephala]}	{NA}	{tms:TREMEDRAFT_39562; }	{NA}	{NA}	{GO:0005639; integral to nuclear inner membrane; cellular_component GO:0003677; DNA binding; molecular_function}	{NA}	{NA}	{NA}	{NA}	{NA}	{PF09402:Man1-Src1p-C-terminal domain PF02178:AT hook motif}
A0417	{Contig11:391986:395628:+}	{XP_021867844.1; Cullin binding-domain-containing protein [Kockovaella imperatae]}	{P0CN07; Defective in cullin neddylation protein 1 }	{tms:TREMEDRAFT_31681; K17822 DCUN1D1_2 DCN1-like protein 1/2 -- }	{NA}	{NA}	{GO:0016021; integral to membrane; cellular_component GO:0055085; transmembrane transport; biological_process}	{NA}	{NA}	{NA}	{NA}	{NA}	{PF03600:Citrate transporter}
A0418	{Contig11:399289:399552:-}	{NA}	{NA}	{NA}	{NA}	{NA}	{NA}	{NA}	{NA}	{NA}	{NA}	{NA}	{NA}
A0419	{Contig11:399723:401032:-}	{NA}	{NA}	{NA}	{NA}	{NA}	{NA}	{NA}	{NA}	{NA}	{NA}	{NA}	{NA}
A0420	{Contig11:402273:403589:-}	{OCF37767.1; eukaryotic translation initiation factor 5A [Kwoniella heveanensis BCC8398|Kwoniella heveanensis CBS 569]}	{O94083; Eukaryotic translation initiation factor 5A }	{cgi:CGB_I1440W; K03263 EIF5A translation initiation factor 5A -- }	{YEL034w; KOG3271 Translation initiation factor 5A (eIF-5A) J Translation, ribosomal structure and biogenesis ;}	{gnl|TC-DB|P63241; 1.I.1.1.3 Eukaryotic translation initiation factor 5A-1 OS=Homo sapiens GN=EIF5A PE=1 SV=2}	{GO:0003723; RNA binding; molecular_function GO:0043022; ribosome binding; molecular_function GO:0045905; positive regulation of translational termination; biological_process GO:0045901; positive regulation of translational elongation; biological_process GO:0006452; translational frameshifting; biological_process GO:0003746; translation elongation factor activity; molecular_function}	{PHI:1571; I1RE76 GzOB011 5518 Fusarium graminearum Fusarium Ear Blight Triticum (related: wheat) transcription factor gene deletion unaffected pathogenicity}	{NA}	{NA}	{NA}	{NA}	{PF01287:Eukaryotic elongation factor 5A hypusine, DNA-binding OB fold}
A0421	{Contig11:403683:405342:+}	{ORY25370.1; hypothetical protein BCR39DRAFT_499331 [Naematelia encephala]}	{NA}	{cne:CND05410; }	{NA}	{NA}	{NA}	{NA}	{NA}	{NA}	{NA}	{NA}	{NA}
A0422	{Contig11:25189:25704:-}	{NA}	{NA}	{NA}	{NA}	{NA}	{GO:0006629; lipid metabolic process; biological_process GO:0004806; triglyceride lipase activity; molecular_function}	{NA}	{NA}	{NA}	{NA}	{NA}	{PF11815:Domain of unknown function (DUF3336)}
A0423	{Contig11:406087:410130:-}	{ORY25369.1; salt tolerance down-regulator-domain-containing protein [Naematelia encephala]}	{P0CP35; Stress response protein NST1 }	{cnb:CNBD1460; }	{NA}	{NA}	{NA}	{NA}	{NA}	{NA}	{NA}	{NA}	{NA}
A0424	{Contig11:411046:412566:+}	{ORY25368.1; amidase signature domain-containing protein [Naematelia encephala]}	{Q4P5V8; Glutamyl-tRNA(Gln) amidotransferase subunit A, mitochondrial }	{cne:CND04950; K02433 gatA, QRSL1 aspartyl-tRNA(Asn)/glutamyl-tRNA(Gln) amidotransferase subunit A 6.3.5.6 6.3.5.7 Genetic Information Processing; Translation; Aminoacyl-tRNA biosynthesis [PATH:ko00970] Metabolism; Global and overview maps; Metabolic pathways [PATH:ko01100]}	{NA}	{NA}	{NA}	{NA}	{NA}	{NA}	{NA}	{NA}	{NA}
A0425	{Contig11:412760:414199:-}	{ORY25367.1; hypothetical protein BCR39DRAFT_544502 [Naematelia encephala]}	{NA}	{cgi:CGB_I2130C; K12590 RRP46, EXOSC5 exosome complex component RRP46 -- Genetic Information Processing; Folding, sorting and degradation; RNA degradation [PATH:ko03018]}	{NA}	{NA}	{NA}	{NA}	{NA}	{NA}	{NA}	{NA}	{NA}
A0426	{Contig11:415085:416465:+}	{ORY25366.1; phosphatidylserine decarboxylase-domain-containing protein [Naematelia encephala]}	{A4GNA8; Phosphatidylserine decarboxylase proenzyme 3 }	{tms:TREMEDRAFT_69127; K01613 psd, PISD phosphatidylserine decarboxylase 4.1.1.65 Metabolism; Lipid metabolism; Glycerophospholipid metabolism [PATH:ko00564] Metabolism; Global and overview maps; Metabolic pathways [PATH:ko01100] Metabolism; Global and overview maps; Biosynthesis of secondary metabolites [PATH:ko01110]}	{At4g25970; KOG2419 Phosphatidylserine decarboxylase I Lipid transport and metabolism ;}	{NA}	{GO:0004609; phosphatidylserine decarboxylase activity; molecular_function GO:0008654; phospholipid biosynthetic process; biological_process}	{NA}	{NA}	{NA}	{NA}	{NA}	{PF02666:Phosphatidylserine decarboxylase}
A0427	{Contig11:416608:417219:-}	{ORY25365.1; hypothetical protein BCR39DRAFT_590220 [Naematelia encephala]}	{P0CS21; UPF0390 protein CNBD1430 }	{cne:CND04920; }	{NA}	{NA}	{NA}	{NA}	{NA}	{NA}	{NA}	{NA}	{NA}
A0428	{Contig11:417532:418568:+}	{ORY25364.1; putative adenine phosphoribosyltransferase [Naematelia encephala]}	{Q6CA53; Adenine phosphoribosyltransferase }	{cgi:CGB_I2050W; K00759 APRT, apt adenine phosphoribosyltransferase 2.4.2.7 Metabolism; Nucleotide metabolism; Purine metabolism [PATH:ko00230] Metabolism; Global and overview maps; Metabolic pathways [PATH:ko01100]}	{SPAC23A1.03; KOG1712 Adenine phosphoribosyl transferases F Nucleotide transport and metabolism ;}	{NA}	{GO:0009116; nucleoside metabolic process; biological_process}	{NA}	{NA}	{NA}	{NA}	{NA}	{PF00156:Phosphoribosyl transferase domain}
A0429	{Contig11:419445:425920:-}	{ORY25363.1; hypothetical protein BCR39DRAFT_544488 [Naematelia encephala]}	{NA}	{cne:CND04970; }	{NA}	{NA}	{GO:0016020; membrane; cellular_component GO:0006486; protein glycosylation; biological_process GO:0008378; galactosyltransferase activity; molecular_function}	{NA}	{NA}	{NA}	{NA}	{AUB24466.1_; GT31 N-acetyllactosaminide beta-1,3-N-acetylglucosaminyltransferase (EC 2.4.1.149); Glycoprotein-N-acetylgalactosamine 3-beta-galactosyltransferase (EC 2.4.1.122); fucose-specific beta-1,3-N-acetylglucosaminyltransferase (EC 2.4.1.-); globotriosylceramide beta-1,3-GalNAc transferase (EC 2.4.1.79); chondroitin synthase (beta-1,3-GlcUA and beta-1,4-GalNAc transferase (EC 2.4.1.175); c…	{PF01762:Galactosyltransferase}
A0430	{Contig11:426531:430035:-}	{ORY25361.1; fungal-specific transcription factor domain-domain-containing protein [Naematelia encephala]}	{NA}	{NA}	{NA}	{NA}	{GO:0006351; transcription, DNA-dependent; biological_process GO:0005634; nucleus; cellular_component GO:0003677; DNA binding; molecular_function GO:0008270; zinc ion binding; molecular_function GO:0006355; regulation of transcription, DNA-dependent; biological_process GO:0000981; sequence-specific DNA binding RNA polymerase II transcription factor activity; molecular_function}	{NA}	{NA}	{NA}	{NA}	{NA}	{PF00172:Fungal Zn(2)-Cys(6) binuclear cluster domain PF04082:Fungal specific transcription factor domain }
A0431	{Contig11:432317:434574:+}	{ORY25359.1; hypothetical protein BCR39DRAFT_290672 [Naematelia encephala]}	{NA}	{cgi:CGB_I1540C; }	{NA}	{NA}	{NA}	{NA}	{NA}	{NA}	{NA}	{NA}	{NA}
A0432	{Contig11:435232:438102:-}	{ORY25358.1; ribosomal protein S5 domain 2-type protein [Naematelia encephala]}	{Q7YRA3; Exosome complex component RRP41 }	{cgi:CGB_I1530W; K11600 RRP41, EXOSC4, SKI6 exosome complex component RRP41 -- Genetic Information Processing; Folding, sorting and degradation; RNA degradation [PATH:ko03018]}	{Hs9506689; KOG1068 Exosomal 3'-5' exoribonuclease complex, subunit Rrp41 and related exoribonucleases J Translation, ribosomal structure and biogenesis ;}	{NA}	{GO:0016853; isomerase activity; molecular_function GO:0005975; carbohydrate metabolic process; biological_process}	{NA}	{NA}	{NA}	{NA}	{NA}	{PF01263:Aldose 1-epimerase}
A0433	{Contig11:28536:29845:+}	{ORY35311.1; putative kynurenine 3-monooxygenase [Naematelia encephala]}	{NA}	{cgi:CGB_B9540W; }	{NA}	{NA}	{GO:0050660; flavin adenine dinucleotide binding; molecular_function GO:0016491; oxidoreductase activity; molecular_function GO:0055114; oxidation-reduction process; biological_process GO:0004506; squalene monooxygenase activity; molecular_function GO:0016021; integral to membrane; cellular_component GO:0071949; FAD binding; molecular_function}	{NA}	{NA}	{NA}	{YES}	{NA}	{PF01593:Flavin containing amine oxidoreductase PF08491:Squalene epoxidase PF00070:Pyridine nucleotide-disulphide oxidoreductase PF01266:FAD dependent oxidoreductase PF07992:Pyridine nucleotide-disulphide oxidoreductase PF01494:FAD binding domain}
A0434	{Contig11:439199:441385:+}	{ORY25355.1; hypothetical protein BCR39DRAFT_566339 [Naematelia encephala]}	{NA}	{cne:CND05310; }	{NA}	{NA}	{NA}	{NA}	{NA}	{NA}	{NA}	{NA}	{NA}
A0435	{Contig11:442269:444029:+}	{ORY25354.1; Maf1 regulator-domain-containing protein [Naematelia encephala]}	{NA}	{cne:CND05540; }	{NA}	{NA}	{GO:0016480; negative regulation of transcription from RNA polymerase III promoter; biological_process}	{NA}	{NA}	{NA}	{NA}	{NA}	{PF09174:Maf1 regulator}
A0436	{Contig11:444894:446137:-}	{ORY25353.1; mitochondrial import inner membrane translocase subunit tim23 [Naematelia encephala]}	{Q9USM7; Mitochondrial import inner membrane translocase subunit tim23 }	{cnb:CNBD1260; K17794 TIM23 mitochondrial import inner membrane translocase subunit TIM23 -- Organismal Systems; Aging; Longevity regulating pathway - worm [PATH:ko04212]}	{SPCC16A11.09c; KOG3324 Mitochondrial import inner membrane translocase, subunit TIM23 U Intracellular trafficking, secretion, and vesicular transport ;}	{gnl|TC-DB|P32897; 3.A.8.1.1 Mitochondrial import inner membrane translocase subunit TIM23 (Mitochondrial protein import protein 3) (Mitochondrial protein import protein MAS6) (Membrane import machinery protein MIM23) - Saccharomyces cerevisiae (Baker's yeast).}	{GO:0007304; chorion-containing eggshell formation; biological_process GO:0005213; structural constituent of chorion; molecular_function GO:0042600; chorion; cellular_component GO:0005576; NA}	{NA}	{NA}	{NA}	{NA}	{NA}	{PF04625:DEC-1 protein, N-terminal region}
A0437	{Contig11:446536:450605:+}	{ORY25352.1; rRNA-processing arch domain-domain-containing protein [Naematelia encephala]}	{O14232; ATP-dependent RNA helicase mtr4 }	{tms:TREMEDRAFT_63092; K12598 MTR4, SKIV2L2 ATP-dependent RNA helicase DOB1 3.6.4.13 Genetic Information Processing; Folding, sorting and degradation; RNA degradation [PATH:ko03018]}	{SPAC6F12.16c; KOG0948 Nuclear exosomal RNA helicase MTR4, DEAD-box superfamily A RNA processing and modification ;}	{NA}	{GO:0003677; DNA binding; molecular_function GO:0005524; ATP binding; molecular_function GO:0006260; DNA replication; biological_process GO:0005664; nuclear origin of replication recognition complex; cellular_component GO:0016787; hydrolase activity; molecular_function GO:0003676; nucleic acid binding; molecular_function}	{NA}	{NA}	{NA}	{NA}	{NA}	{PF04851:Type III restriction enzyme, res subunit PF05460:Origin recognition complex subunit 6 (ORC6) PF00270:DEAD/DEAH box helicase}
A0438	{Contig11:452751:454797:+}	{ORY25350.1; 3-deoxy-7-phosphoheptulonate synthase [Naematelia encephala]}	{Q9UT09; Phospho-2-dehydro-3-deoxyheptonate aldolase, tyrosine-inhibited }	{cne:CND05120; K01626 E2.5.1.54, aroF, aroG, aroH 3-deoxy-7-phosphoheptulonate synthase 2.5.1.54 Metabolism; Amino acid metabolism; Phenylalanine, tyrosine and tryptophan biosynthesis [PATH:ko00400] Metabolism; Global and overview maps; Metabolic pathways [PATH:ko01100] Metabolism; Global and overview maps; Biosynthesis of secondary metabolites [PATH:ko01110] Metabolism; Global and overview maps;…	{NA}	{NA}	{GO:0009058; biosynthetic process; biological_process}	{PHI:8884; Q8XW15 aroG1 305 Ralstonia solanacearum Bacterial wilt Nicotiana tabacum (related: common tobacco) Phospho-2-dehydro-3-deoxyheptonate aldolase Gene deletion: full; gene complementation loss of pathogenicity}	{NA}	{NA}	{NA}	{NA}	{PF00793:DAHP synthetase I family}
A0439	{Contig11:455249:457878:-}	{ODO03074.1; hypothetical protein I350_05919 [Cryptococcus amylolentus CBS 6273]}	{NA}	{cgi:CGB_I1490W; }	{NA}	{NA}	{GO:0055085; transmembrane transport; biological_process GO:0016021; integral to membrane; cellular_component}	{NA}	{NA}	{NA}	{NA}	{NA}	{PF03547:Membrane transport protein}
A0440	{Contig11:458301:460619:+}	{ORY25348.1; hypothetical protein BCR39DRAFT_590203 [Naematelia encephala]}	{NA}	{NA}	{NA}	{NA}	{NA}	{NA}	{NA}	{NA}	{NA}	{NA}	{NA}
A0441	{Contig11:460868:461527:+}	{NA}	{NA}	{NA}	{NA}	{NA}	{NA}	{NA}	{NA}	{NA}	{NA}	{NA}	{NA}
A0442	{Contig11:462199:466051:-}	{ORY25347.1; putative myosin heavy chain [Naematelia encephala]}	{NA}	{cne:CND05360; }	{NA}	{NA}	{GO:0005576; NA GO:0008289; lipid binding; molecular_function GO:0006869; lipid transport; biological_process}	{PHI:10007; J9VKD8 atg11 (CNAG_01424) 5207 Cryptococcus neoformans fungal meningitis Galleria mellonella (related: greater wax moth) Hypothetical protein Gene deletion: full loss of pathogenicity}	{NA}	{NA}	{NA}	{NA}	{PF07464:Apolipophorin-III precursor (apoLp-III)}
A0443	{Contig11:466333:468643:-}	{ORY25346.1; hypothetical protein BCR39DRAFT_544387 [Naematelia encephala]}	{O14018; Serine--tRNA ligase, cytoplasmic }	{tms:TREMEDRAFT_71854; K01875 SARS, serS seryl-tRNA synthetase 6.1.1.11 Genetic Information Processing; Translation; Aminoacyl-tRNA biosynthesis [PATH:ko00970]}	{SPAC29A4.15; KOG2509 Seryl-tRNA synthetase J Translation, ribosomal structure and biogenesis ;}	{NA}	{GO:0019028; viral capsid; cellular_component GO:0005524; ATP binding; molecular_function GO:0000166; nucleotide binding; molecular_function GO:0006418; tRNA aminoacylation for protein translation; biological_process GO:0004812; aminoacyl-tRNA ligase activity; molecular_function}	{NA}	{NA}	{NA}	{NA}	{NA}	{PF05531:Nucleopolyhedrovirus P10 protein PF00587:tRNA synthetase class II core domain (G, H, P, S and T)}
A0444	{Contig11:30167:31459:+}	{NA}	{NA}	{NA}	{NA}	{NA}	{NA}	{NA}	{NA}	{NA}	{NA}	{NA}	{NA}
A0445	{Contig11:468998:471094:-}	{ORY25345.1; quinon protein alcohol dehydrogenase-like superfamily [Naematelia encephala]}	{P25382; Ribosome assembly protein 4 }	{cgi:CGB_I1400C; K14855 RSA4, NLE1 ribosome assembly protein 4 -- }	{YCR072c; KOG0271 Notchless-like WD40 repeat-containing protein S Function unknown ;}	{NA}	{GO:0033588; Elongator holoenzyme complex; cellular_component GO:0006355; regulation of transcription, DNA-dependent; biological_process GO:0002098; tRNA wobble uridine modification; biological_process GO:0005515; protein binding; molecular_function}	{NA}	{NA}	{NA}	{NA}	{NA}	{PF00400:WD domain, G-beta repeat PF04762:IKI3 family}
A0446	{Contig11:471324:474286:+}	{ORY25344.1; hypothetical protein BCR39DRAFT_544383 [Naematelia encephala]}	{NA}	{tms:TREMEDRAFT_63083; }	{NA}	{NA}	{GO:0006367; transcription initiation from RNA polymerase II promoter; biological_process GO:0004190; aspartic-type endopeptidase activity; molecular_function GO:0006355; regulation of transcription, DNA-dependent; biological_process GO:0005672; transcription factor TFIIA complex; cellular_component GO:0016021; integral to membrane; cellular_component GO:0016485; protein processing; biological_pr…	{NA}	{NA}	{NA}	{NA}	{NA}	{PF03153:Transcription factor IIA, alpha/beta subunit PF00046:Homeobox domain PF02257:RFX DNA-binding domain PF01080:Presenilin}
A0447	{Contig11:476885:478437:-}	{ORY25342.1; ribose 5-phosphate isomerase A-domain-containing protein [Naematelia encephala]}	{P0CR19; Ribose-5-phosphate isomerase }	{tms:TREMEDRAFT_71865; K01807 rpiA ribose 5-phosphate isomerase A 5.3.1.6 Metabolism; Carbohydrate metabolism; Pentose phosphate pathway [PATH:ko00030] Metabolism; Energy metabolism; Carbon fixation in photosynthetic organisms [PATH:ko00710] Metabolism; Global and overview maps; Metabolic pathways [PATH:ko01100] Metabolism; Global and overview maps; Biosynthesis of secondary metabolites [PATH:ko0…	{SPAC144.12; KOG3075 Ribose 5-phosphate isomerase G Carbohydrate transport and metabolism ;}	{NA}	{GO:0004751; ribose-5-phosphate isomerase activity; molecular_function GO:0009052; pentose-phosphate shunt, non-oxidative branch; biological_process}	{NA}	{NA}	{NA}	{NA}	{NA}	{PF06026:Ribose 5-phosphate isomerase A (phosphoriboisomerase A)}
A0448	{Contig11:479623:483013:+}	{ORY25341.1; hypothetical protein BCR39DRAFT_561103 [Naematelia encephala]}	{NA}	{NA}	{NA}	{NA}	{GO:0007049; cell cycle; biological_process GO:0010508; positive regulation of autophagy; biological_process GO:0006606; protein import into nucleus; biological_process GO:0003677; DNA binding; molecular_function}	{NA}	{NA}	{NA}	{NA}	{NA}	{PF07926:TPR/MLP1/MLP2-like protein PF16326:ABC transporter C-terminal domain PF10186:Vacuolar sorting 38 and autophagy-related subunit 14 PF04977:Septum formation initiator}
A0449	{Contig11:483241:484697:-}	{ORY25339.1; hypothetical protein BCR39DRAFT_544363 [Naematelia encephala]}	{NA}	{NA}	{NA}	{NA}	{NA}	{NA}	{NA}	{NA}	{NA}	{NA}	{NA}
A0450	{Contig11:484915:485770:+}	{ORY25338.1; transcription factor e(y)2-domain-containing protein [Naematelia encephala]}	{P0CS73; Transcription and mRNA export factor SUS1 }	{cgi:CGB_I1740W; K11368 ENY2, DC6, SUS1 enhancer of yellow 2 transcription factor -- }	{NA}	{NA}	{GO:0019028; viral capsid; cellular_component GO:0005198; NA}	{NA}	{NA}	{NA}	{NA}	{NA}	{PF06152:Phage minor capsid protein 2}
A0451	{Contig11:486215:490490:-}	{ORY25336.1; putative U4/U6 small nuclear ribonucleo protein Prp4 [Naematelia encephala]}	{P0DN31; Cysteine desulfurase, mitochondrial }	{tms:TREMEDRAFT_71857; K04487 iscS, NFS1 cysteine desulfurase 2.8.1.7 Metabolism; Metabolism of cofactors and vitamins; Thiamine metabolism [PATH:ko00730] Metabolism; Global and overview maps; Metabolic pathways [PATH:ko01100] Genetic Information Processing; Folding, sorting and degradation; Sulfur relay system [PATH:ko04122]}	{Hs20560255; KOG1549 Cysteine desulfurase NFS1 E Amino acid transport and metabolism ;}	{NA}	{GO:0005515; protein binding; molecular_function}	{NA}	{NA}	{NA}	{NA}	{NA}	{PF00400:WD domain, G-beta repeat}
A0452	{Contig11:490698:492374:+}	{ORY25335.1; rRNA processing-related protein [Naematelia encephala]}	{B3LU25; KRR1 small subunit processome component }	{cnb:CNBD0850; K06961 KRR1 ribosomal RNA assembly protein -- }	{YCL059c; KOG2874 rRNA processing protein JD Translation, ribosomal structure and biogenesis ; Cell cycle control, cell division, chromosome partitioning ;}	{NA}	{GO:0003723; RNA binding; molecular_function}	{PHI:2548; Q4X132 KRR1 746128 Aspergillus fumigatus Invasive Pulmonary Aspergillosis Lethal pathogen phenotype Component of 90S preribosomal particles altered gene expression / gene regulation lethal}	{A6ZTD6_YEAS7; KRR1 EDN62075.1 316 Saccharomyces cerevisiae 307796 CAUTION: The sequence shown here is derived from an EMBL/GenBank/DDBJ whole genome shotgun (WGS) entry which is preliminary data. 17652520 Unknown {ID:Pfam-B_19848; Description: PB019848} humans vertebrata occasional infection Occasional Infection {ID:0003723; Method: IEA:InterPro; Description: F:RNA binding}}	{NA}	{NA}	{NA}	{PF00013:KH domain}
A0453	{Contig11:492550:494264:-}	{ORY25334.1; Metallo-dependent phosphatase-like protein [Naematelia encephala]}	{Q9U9A3; Serine/threonine-protein phosphatase 6 catalytic subunit }	{cne:CND05500; K15498 PPP6C serine/threonine-protein phosphatase 6 catalytic subunit 3.1.3.16 }	{SPCC1739.12; KOG0373 Serine/threonine specific protein phosphatase involved in cell cycle control, PP2A-related DT Cell cycle control, cell division, chromosome partitioning ; Signal transduction mechanisms ;}	{NA}	{GO:0016787; hydrolase activity; molecular_function}	{PHI:378; Q59KY8 SIT4 5476 Candida albicans Candidiasis Mus musculus (related: house mouse) Protein phosphatase gene deletion; gene complementation reduced virulence}	{Q59KY8_CANAL; SIT4 EAK91146.1 314 Candida albicans 5476 CATALYTIC ACTIVITY: A phosphoprotein + H(2)O = a protein + phosphate.; SIMILARITY: Belongs to the PPP phosphatase family.; CAUTION: The sequence shown here is derived from an EMBL/GenBank/DDBJ whole genome shotgun (WGS) entry which is preliminary data. 15123810 XP_710408.1, XM_705316.1, XP_710419.1, XM_705327.1 {ID:PF00149; Description: Met…	{NA}	{NA}	{NA}	{PF00149:Calcineurin-like phosphoesterase}
A0454	{Contig11:494801:495702:+}	{NA}	{NA}	{NA}	{NA}	{NA}	{NA}	{NA}	{NA}	{NA}	{NA}	{NA}	{NA}
A0455	{Contig11:32400:34160:+}	{ORY24896.1; major facilitator superfamily domain-containing protein [Naematelia encephala]}	{NA}	{cne:CNF04600; }	{NA}	{NA}	{GO:0055085; transmembrane transport; biological_process GO:0022857; transmembrane transporter activity; molecular_function GO:0016021; integral to membrane; cellular_component}	{NA}	{NA}	{NA}	{NA}	{NA}	{PF00083:Sugar (and other) transporter PF07690:Major Facilitator Superfamily}
A0456	{Contig11:496072:498214:-}	{ORY25332.1; hypothetical protein BCR39DRAFT_544332 [Naematelia encephala]}	{NA}	{NA}	{NA}	{NA}	{GO:0055114; oxidation-reduction process; biological_process GO:0016491; oxidoreductase activity; molecular_function}	{NA}	{NA}	{NA}	{NA}	{NA}	{PF03171:2OG-Fe(II) oxygenase superfamily}
A0457	{Contig11:498569:499665:-}	{ORY25331.1; hypothetical protein BCR39DRAFT_289245 [Naematelia encephala]}	{C6Y4C0; Putative splicing factor C222.18 }	{tms:TREMEDRAFT_63150; }	{NA}	{NA}	{GO:0003676; nucleic acid binding; molecular_function}	{PHI:9974; I1RZL5 srp1 5518 Fusarium graminearum Fusarium head blight Triticum aestivum (related: bread wheat) RRM domain-containing protein Gene deletion: full reduced virulence}	{NA}	{NA}	{NA}	{NA}	{PF00076:RNA recognition motif. (a.k.a. RRM, RBD, or RNP domain)}
A0458	{Contig11:501366:503809:+}	{XP_019008802.1; hypothetical protein I206_06486 [Kwoniella pini CBS 10737]}	{NA}	{tms:TREMEDRAFT_63080; }	{NA}	{NA}	{NA}	{NA}	{NA}	{NA}	{NA}	{NA}	{NA}
A0459	{Contig11:504772:507472:-}	{ORY25329.1; hypothetical protein BCR39DRAFT_471453, partial [Naematelia encephala]}	{Q96S55; ATPase WRNIP1 }	{tms:TREMEDRAFT_71878; K07478 ycaJ putative ATPase -- }	{Hs18426902; KOG2028 ATPase related to the helicase subunit of the Holliday junction resolvase L Replication, recombination and repair ;}	{NA}	{GO:0003677; DNA binding; molecular_function GO:0005524; ATP binding; molecular_function GO:0006281; DNA repair; biological_process GO:0003724; RNA helicase activity; molecular_function GO:0008134; transcription factor binding; molecular_function GO:0016787; hydrolase activity; molecular_function GO:0006355; regulation of transcription, DNA-dependent; biological_process GO:0003678; DNA helicase a…	{PHI:1685; I1S5Z3 GzRad003 5518 Fusarium graminearum Fusarium Ear Blight Triticum (related: wheat) transcription factor gene deletion unaffected pathogenicity}	{NA}	{NA}	{NA}	{NA}	{PF05496:Holliday junction DNA helicase ruvB N-terminus PF04851:Type III restriction enzyme, res subunit PF01443:Viral (Superfamily 1) RNA helicase PF06068:TIP49 C-terminus PF01695:IstB-like ATP binding protein PF00931:NB-ARC domain PF00005:ABC transporter PF00004:ATPase family associated with various cellular activities (AAA) PF00158:Sigma-54 interaction domain PF01637:ATPase domain predominantl…
A0460	{Contig11:507709:510141:+}	{ORY25328.1; hypothetical protein BCR39DRAFT_544313 [Naematelia encephala]}	{NA}	{cgi:CGB_N3290W; K14570 REX1, REXO1, RNH70 RNA exonuclease 1 3.1.-.- Genetic Information Processing; Translation; Ribosome biogenesis in eukaryotes [PATH:ko03008]}	{NA}	{NA}	{GO:0008270; zinc ion binding; molecular_function GO:0003677; DNA binding; molecular_function GO:0005634; nucleus; cellular_component GO:0042128; nitrate assimilation; biological_process}	{PHI:1554; I1RC64 GzMyb018 5518 Fusarium graminearum Fusarium Ear Blight Triticum (related: wheat) transcription factor gene deletion unaffected pathogenicity}	{NA}	{NA}	{NA}	{NA}	{PF07573:Nitrogen regulatory protein AreA N terminus}
A0461	{Contig11:511559:514772:+}	{ORY25326.1; NUC091 domain-domain-containing protein [Naematelia encephala]}	{J9VQ03; Nucleolar GTP-binding protein 2 }	{cnb:CNBD0720; K14537 NUG2, GNL2 nuclear GTP-binding protein -- Genetic Information Processing; Translation; Ribosome biogenesis in eukaryotes [PATH:ko03008]}	{YNR053c; KOG2423 Nucleolar GTPase R General function prediction only ;}	{NA}	{GO:0005525; GTP binding; molecular_function GO:0003924; GTPase activity; molecular_function GO:0005732; small nucleolar ribonucleoprotein complex; cellular_component GO:0005634; nucleus; cellular_component GO:0034457; Mpp10 complex; cellular_component GO:0006364; rRNA processing; biological_process}	{NA}	{NA}	{NA}	{NA}	{NA}	{PF04006:Mpp10 protein PF03193:Protein of unknown function, DUF258 PF00025:ADP-ribosylation factor family PF02421:Ferrous iron transport protein B PF01926:50S ribosome-binding GTPase}
A0462	{Contig11:515019:516746:-}	{XP_021868606.1; hypothetical protein BD324DRAFT_635454 [Kockovaella imperatae]}	{NA}	{gtr:GLOTRDRAFT_126268; K17765 MDM12 mitochondrial distribution and morphology protein 12 -- Cellular Processes; Transport and catabolism; Mitophagy - yeast [PATH:ko04139]}	{NA}	{NA}	{GO:0016021; integral to membrane; cellular_component}	{NA}	{NA}	{NA}	{NA}	{NA}	{PF09726:Transmembrane protein}
A0463	{Contig11:517546:518763:+}	{ORY25324.1; putative PAN6 Pantoate-beta-alanine ligase [Naematelia encephala]}	{Q47KV5; Pantothenate synthetase }	{cnb:CNBD0730; K01918 panC pantoate--beta-alanine ligase 6.3.2.1 Metabolism; Metabolism of other amino acids; beta-Alanine metabolism [PATH:ko00410] Metabolism; Metabolism of cofactors and vitamins; Pantothenate and CoA biosynthesis [PATH:ko00770] Metabolism; Global and overview maps; Metabolic pathways [PATH:ko01100] Metabolism; Global and overview maps; Biosynthesis of secondary metabolites [PA…	{NA}	{NA}	{GO:0015940; pantothenate biosynthetic process; biological_process GO:0004592; pantoate-beta-alanine ligase activity; molecular_function}	{NA}	{NA}	{NA}	{NA}	{NA}	{PF02569:Pantoate-beta-alanine ligase}
A0464	{Contig11:519157:522291:-}	{ORY25323.1; pyridoxal phosphate-dependent transferase [Naematelia encephala]}	{NA}	{NA}	{NA}	{NA}	{GO:0009058; biosynthetic process; biological_process GO:0006520; cellular amino acid metabolic process; biological_process GO:0016829; lyase activity; molecular_function GO:0030170; pyridoxal phosphate binding; molecular_function}	{NA}	{NA}	{NA}	{NA}	{NA}	{PF00155:Aminotransferase class I and II PF01212:Beta-eliminating lyase}
A0465	{Contig11:524123:526648:+}	{ORY25322.1; amino acid permease/ SLC12A domain-containing protein [Naematelia encephala]}	{NA}	{tms:TREMEDRAFT_63071; K16261 YAT yeast amino acid transporter -- }	{NA}	{gnl|TC-DB|Q8J266; 2.A.3.10.17 General amino acid permease 1 - Hebeloma cylindrosporum.}	{GO:0003333; amino acid transmembrane transport; biological_process GO:0006810; transport; biological_process GO:0016020; membrane; cellular_component GO:0055085; transmembrane transport; biological_process GO:0015171; amino acid transmembrane transporter activity; molecular_function}	{NA}	{NA}	{NA}	{NA}	{NA}	{PF13520:Amino acid permease PF00324:Amino acid permease}
A0466	{Contig11:35303:37694:+}	{NA}	{NA}	{NA}	{NA}	{NA}	{GO:0016192; vesicle-mediated transport; biological_process GO:0006886; intracellular protein transport; biological_process GO:0030117; membrane coat; cellular_component}	{NA}	{NA}	{NA}	{NA}	{NA}	{PF01602:Adaptin N terminal region}
A0467	{Contig11:527667:530746:-}	{ORY25321.1; hypothetical protein BCR39DRAFT_544274 [Naematelia encephala]}	{NA}	{cnb:CNBD0840; }	{NA}	{NA}	{GO:0005515; protein binding; molecular_function GO:0008855; exodeoxyribonuclease VII activity; molecular_function}	{NA}	{NA}	{NA}	{NA}	{NA}	{PF13606:Ankyrin repeat PF00023:Ankyrin repeat PF02601:Exonuclease VII, large subunit}
A0468	{Contig11:531915:534068:-}	{ORY25320.1; hypothetical protein BCR39DRAFT_590177 [Naematelia encephala]}	{NA}	{tms:TREMEDRAFT_74134; }	{NA}	{NA}	{GO:0016021; integral to membrane; cellular_component}	{NA}	{NA}	{NA}	{NA}	{NA}	{PF05808:Podoplanin}
A0469	{Contig11:534796:538301:+}	{XP_007005551.1; hypothetical protein TREMEDRAFT_69096 [Tremella mesenterica DSM 1558]}	{NA}	{tms:TREMEDRAFT_69096; }	{NA}	{NA}	{GO:0022857; transmembrane transporter activity; molecular_function GO:0016021; integral to membrane; cellular_component GO:0055085; transmembrane transport; biological_process GO:0016020; membrane; cellular_component GO:0042710; biofilm formation; biological_process GO:0005215; NA GO:0006810; transport; biological_process}	{NA}	{NA}	{NA}	{NA}	{NA}	{PF00083:Sugar (and other) transporter PF13994:PgaD-like protein PF07690:Major Facilitator Superfamily PF03137:Organic Anion Transporter Polypeptide (OATP) family}
A0470	{Contig11:542145:544001:+}	{ORY22432.1; pyridoxal phosphate-dependent transferase [Naematelia encephala]}	{E9FCP7; L-aspartate decarboxylase dtxS4 }	{npa:UCRNP2_938; K01580 E4.1.1.15, gadB, gadA, GAD glutamate decarboxylase 4.1.1.15 Metabolism; Amino acid metabolism; Alanine, aspartate and glutamate metabolism [PATH:ko00250] Metabolism; Metabolism of other amino acids; beta-Alanine metabolism [PATH:ko00410] Metabolism; Metabolism of other amino acids; Taurine and hypotaurine metabolism [PATH:ko00430] Metabolism; Carbohydrate metabolism; Butan…	{NA}	{NA}	{GO:0019752; carboxylic acid metabolic process; biological_process GO:0016831; carboxy-lyase activity; molecular_function GO:0016829; lyase activity; molecular_function GO:0030170; pyridoxal phosphate binding; molecular_function GO:0006520; cellular amino acid metabolic process; biological_process}	{NA}	{NA}	{NA}	{NA}	{NA}	{PF00282:Pyridoxal-dependent decarboxylase conserved domain PF01212:Beta-eliminating lyase}
A0471	{Contig11:544498:551285:-}	{ORY22433.1; chitin synthase-domain-containing protein [Naematelia encephala]}	{Q4P9K9; Chitin synthase 8 }	{tms:TREMEDRAFT_74136; K00698 CHS1 chitin synthase 2.4.1.16 Metabolism; Carbohydrate metabolism; Amino sugar and nucleotide sugar metabolism [PATH:ko00520]}	{NA}	{NA}	{GO:0016459; myosin complex; cellular_component GO:0005524; ATP binding; molecular_function GO:0016757; transferase activity, transferring glycosyl groups; molecular_function GO:0003774; motor activity; molecular_function}	{PHI:1114__PHI:2226; NA}	{Q8TFN4_COLGR; CHSV AAL23719.1 1866 Colletotrichum graminicola 31870 Unknown Unknown Unknown {ID:PF03142; Description: Chitin_synth_2} {ID:PF00173; Description: Chitin_synth_2} {ID:PF08766; Description: Cyt-b5} {ID:PF00063; Description: DEK_C} Poaceae especially Zea mays herb Leaf spot, stalk rot, etc Leaf Spot {ID:0016459; Method: IEA:InterPro; Description: C:myosin complex} {ID:0005524; Method:…	{NA}	{NA}	{CCM73232.1_; GT2 cellulose synthase (EC 2.4.1.12); chitin synthase (EC 2.4.1.16); dolichyl-phosphate beta-D-mannosyltransferase (EC 2.4.1.83); dolichyl-phosphate beta-glucosyltransferase (EC 2.4.1.117); N-acetylglucosaminyltransferase (EC 2.4.1.-); N-acetylgalactosaminyltransferase (EC 2.4.1.-); hyaluronan synthase (EC 2.4.1.212); chitin oligosaccharide synthase (EC 2.4.1.-); beta-1,3-glucan syn…	{PF13506:Glycosyl transferase family 21 PF00063:Myosin head (motor domain)}
A0472	{Contig11:552149:552728:-}	{ORY22434.1; heat shock protein 9/12 [Naematelia encephala]}	{P22943; 12 kDa heat shock protein }	{cgi:CGB_I1250C; }	{NA}	{NA}	{GO:0006950; response to stress; biological_process}	{NA}	{NA}	{NA}	{NA}	{NA}	{PF04119:Heat shock protein 9/12}
A0473	{Contig11:554608:555358:+}	{ORY22435.1; hypothetical protein BCR39DRAFT_551581 [Naematelia encephala]}	{NA}	{NA}	{NA}	{NA}	{NA}	{NA}	{NA}	{NA}	{NA}	{NA}	{NA}
A0474	{Contig11:559102:559782:+}	{NA}	{NA}	{NA}	{NA}	{NA}	{GO:0055085; transmembrane transport; biological_process GO:0016020; membrane; cellular_component GO:0006811; ion transport; biological_process GO:0015075; ion transmembrane transporter activity; molecular_function}	{NA}	{NA}	{NA}	{NA}	{NA}	{PF03820:Tricarboxylate carrier}
A0475	{Contig11:562304:563442:+}	{NA}	{NA}	{NA}	{NA}	{NA}	{GO:0004112; cyclic-nucleotide phosphodiesterase activity; molecular_function}	{NA}	{NA}	{NA}	{NA}	{NA}	{PF07823:Cyclic phosphodiesterase-like protein}
A0476	{Contig11:564132:565710:-}	{NA}	{NA}	{NA}	{NA}	{NA}	{NA}	{NA}	{NA}	{NA}	{NA}	{NA}	{NA}
A0477	{Contig11:40062:42990:+}	{NA}	{NA}	{NA}	{NA}	{NA}	{GO:0000784; nuclear chromosome, telomeric region; cellular_component GO:0043047; single-stranded telomeric DNA binding; molecular_function GO:0000723; telomere maintenance; biological_process GO:0003677; DNA binding; molecular_function}	{NA}	{NA}	{NA}	{NA}	{NA}	{PF02765:Telomeric single stranded DNA binding POT1/CDC13 PF16686:ssDNA-binding domain of telomere protection protein}
A0478	{Contig11:567409:568507:-}	{OCF59122.1; hypothetical protein L486_03623 [Kwoniella mangroviensis CBS 10435]}	{NA}	{NA}	{NA}	{NA}	{GO:0005634; nucleus; cellular_component GO:0003700; sequence-specific DNA binding transcription factor activity; molecular_function GO:0006355; regulation of transcription, DNA-dependent; biological_process}	{NA}	{NA}	{NA}	{NA}	{NA}	{PF02200:STE like transcription factor}
A0479	{Contig11:569332:571711:+}	{ORY22439.1; hypothetical protein BCR39DRAFT_551593 [Naematelia encephala]}	{NA}	{NA}	{NA}	{NA}	{NA}	{NA}	{NA}	{NA}	{NA}	{NA}	{NA}
A0480	{Contig11:572220:575448:+}	{ORY22440.1; ubiquitin C-terminal hydrolase [Naematelia encephala]}	{NA}	{cgi:CGB_G0160W; K11843 USP14, UBP6 ubiquitin carboxyl-terminal hydrolase 14 3.4.19.12 }	{NA}	{NA}	{GO:0016579; protein deubiquitination; biological_process GO:0005515; protein binding; molecular_function GO:0036459; NA}	{NA}	{NA}	{NA}	{NA}	{NA}	{PF00240:Ubiquitin family PF00443:Ubiquitin carboxyl-terminal hydrolase}
A0481	{Contig11:575479:577512:-}	{NA}	{NA}	{NA}	{NA}	{NA}	{NA}	{NA}	{NA}	{NA}	{NA}	{NA}	{NA}
A0482	{Contig11:581475:582313:-}	{ORY22442.1; cytoplasm protein [Naematelia encephala]}	{NA}	{cnb:CNBB5100; K14816 REI1 pre-60S factor REI1 -- }	{NA}	{NA}	{NA}	{NA}	{NA}	{NA}	{NA}	{NA}	{NA}
A0483	{Contig11:583083:585079:+}	{ORY22443.1; P-loop containing nucleoside triphosphate hydrolase protein [Naematelia encephala]}	{P0CR07; ATP-dependent RNA helicase DBP10 }	{cgi:CGB_B9130C; K14808 DDX54, DBP10 ATP-dependent RNA helicase DDX54/DBP10 3.6.4.13 }	{SPAC31A2.07c; KOG0337 ATP-dependent RNA helicase A RNA processing and modification ;}	{NA}	{GO:0005524; ATP binding; molecular_function GO:0003676; nucleic acid binding; molecular_function}	{NA}	{NA}	{NA}	{NA}	{NA}	{PF00270:DEAD/DEAH box helicase}
A0484	{Contig11:586798:591676:+}	{XP_014183816.1; hypothetical protein A1Q1_03965 [Trichosporon asahii var. asahii CBS 2479]}	{NA}	{NA}	{NA}	{NA}	{GO:0015074; DNA integration; biological_process GO:0006310; DNA recombination; biological_process GO:0003677; DNA binding; molecular_function}	{NA}	{NA}	{NA}	{NA}	{NA}	{PF00589:Phage integrase family}
A0485	{Contig11:592124:592378:+}	{NA}	{NA}	{NA}	{NA}	{NA}	{NA}	{NA}	{NA}	{NA}	{NA}	{NA}	{NA}
A0486	{Contig11:592931:596339:-}	{ORY08392.1; Pkinase-domain-containing protein [Basidiobolus meristosporus CBS 931.73]}	{Q9HFW2; Serine/threonine-protein kinase CLA4 }	{cnb:CNBD0600; K19833 CLA4 serine/threonine-protein kinase CLA4 2.7.11.1 Environmental Information Processing; Signal transduction; MAPK signaling pathway - yeast [PATH:ko04011]}	{Hs4505601; KOG0578 p21-activated serine/threonine protein kinase T Signal transduction mechanisms ;}	{NA}	{GO:0016020; membrane; cellular_component GO:0016773; phosphotransferase activity, alcohol group as acceptor; molecular_function GO:0006468; protein phosphorylation; biological_process GO:0004672; protein kinase activity; molecular_function GO:0005524; ATP binding; molecular_function}	{PHI:678; Q9HEW5 STE20alpha 5207 Cryptococcus neoformans Cryptococcosis Mus musculus (related: house mouse) Protein Kinase gene disruption lethal}	{Q9HEW5_CRYNE; NULL AAG48305.1 644 Cryptococcus neoformans 40410 CATALYTIC ACTIVITY: ATP + a protein = ADP + a phosphoprotein.; SIMILARITY: Contains 1 CRIB domain.; SIMILARITY: Contains 1 PH domain.; SIMILARITY: Contains 1 protein kinase domain. 11121047, 12455690, 15538538 Unknown {ID:PF00786; Description: PBD} {ID:PF00169; Description: PBD} {ID:PF00069; Description: PH} humans vertebrata crypto…	{fgenesh1_pg.8_; CytochromeP450 Undeterminded http://p450.riceblast.snu.ac.kr/class.php?a=dv_sequence&id=51101&spe_id=394824&ref_id=62941}	{NA}	{NA}	{PF00069:Protein kinase domain PF06293:Lipopolysaccharide kinase (Kdo/WaaP) family PF07714:Protein tyrosine kinase}
A0487	{Contig11:597078:601962:-}	{ORY22446.1; hypothetical protein BCR39DRAFT_473965 [Naematelia encephala]}	{NA}	{cne:CND05260; }	{NA}	{NA}	{GO:0019867; outer membrane; cellular_component GO:0046903; secretion; biological_process GO:0009405; pathogenesis; biological_process}	{NA}	{NA}	{NA}	{NA}	{NA}	{PF07201:HrpJ-like domain}
A0488	{Contig11:43672:45478:+}	{ORY23799.1; hypothetical protein BCR39DRAFT_342377 [Naematelia encephala]}	{P0C199; Protein KES1 }	{tms:TREMEDRAFT_71823; K20465 OSBPL9_10_11, ORP9_10_11 oxysterol-binding protein-related protein 9/10/11 -- }	{YPL145c; KOG2210 Oxysterol-binding protein T Signal transduction mechanisms ;}	{NA}	{NA}	{NA}	{NA}	{NA}	{NA}	{NA}	{NA}
A0489	{Contig11:602269:604133:+}	{ORY22448.1; hypothetical protein BCR39DRAFT_551649 [Naematelia encephala]}	{NA}	{tms:TREMEDRAFT_74152; }	{NA}	{NA}	{GO:0030170; pyridoxal phosphate binding; molecular_function GO:0016831; carboxy-lyase activity; molecular_function GO:0019752; carboxylic acid metabolic process; biological_process}	{NA}	{NA}	{NA}	{NA}	{NA}	{PF00282:Pyridoxal-dependent decarboxylase conserved domain}
A0490	{Contig11:605119:607140:+}	{ORY22449.1; HEC/Ndc80p family-domain-containing protein [Naematelia encephala]}	{P0CP16; Probable kinetochore protein NDC80 }	{cne:CNE02670; K11547 NDC80, HEC1, TID3 kinetochore protein NDC80 -- }	{NA}	{NA}	{NA}	{NA}	{NA}	{NA}	{NA}	{NA}	{NA}
A0491	{Contig11:607594:609737:+}	{ORY22450.1; hypothetical protein BCR39DRAFT_551657 [Naematelia encephala]}	{NA}	{tms:TREMEDRAFT_12167; }	{NA}	{NA}	{GO:0005515; protein binding; molecular_function}	{NA}	{NA}	{NA}	{NA}	{NA}	{PF00651:BTB/POZ domain}
A0492	{Contig11:611920:615453:+}	{XP_019047460.1; hypothetical protein I302_04073 [Kwoniella bestiolae CBS 10118]}	{NA}	{NA}	{NA}	{NA}	{GO:0000155; two-component sensor activity; molecular_function GO:0042157; lipoprotein metabolic process; biological_process GO:0000160; two-component signal transduction system (phosphorelay); biological_process GO:0016021; integral to membrane; cellular_component GO:0046983; protein dimerization activity; molecular_function GO:0005576; NA GO:0006869; lipid transport; biological_process GO:00082…	{NA}	{NA}	{NA}	{NA}	{NA}	{PF01442:Apolipoprotein A1/A4/E domain PF07730:Histidine kinase PF05478:Prominin}
A0493	{Contig11:618671:624249:+}	{ORY26908.1; SNF2 family N-terminal domain-domain-containing protein [Naematelia encephala]}	{NA}	{cgi:CGB_D3680W; K15710 SHPRH E3 ubiquitin-protein ligase SHPRH 3.6.4.- 2.3.2.27 }	{NA}	{NA}	{GO:0003824; NA GO:0046872; metal ion binding; molecular_function GO:0005524; ATP binding; molecular_function}	{NA}	{NA}	{NA}	{NA}	{NA}	{PF00176:SNF2 family N-terminal domain PF01676:Metalloenzyme superfamily}
A0494	{Contig11:624393:628411:-}	{ORY26907.1; hypothetical protein BCR39DRAFT_540046 [Naematelia encephala]}	{Q93Y94; DNA-directed RNA polymerase 1, mitochondrial }	{cne:CND05820; K10908 POLRMT, RPO41 DNA-directed RNA polymerase, mitochondrial 2.7.7.6 }	{NA}	{NA}	{GO:0016853; isomerase activity; molecular_function GO:0003899; DNA-directed RNA polymerase activity; molecular_function GO:0003677; DNA binding; molecular_function GO:0006351; transcription, DNA-dependent; biological_process}	{NA}	{NA}	{NA}	{NA}	{NA}	{PF13145:PPIC-type PPIASE domain PF00940:DNA-dependent RNA polymerase}
A0495	{Contig11:629018:631272:+}	{ORY26906.1; armadillo-type protein, partial [Naematelia encephala]}	{NA}	{cne:CND05830; }	{NA}	{NA}	{GO:0003684; damaged DNA binding; molecular_function GO:0005515; protein binding; molecular_function GO:0043161; proteasomal ubiquitin-dependent protein catabolic process; biological_process GO:0006289; nucleotide-excision repair; biological_process}	{NA}	{NA}	{NA}	{NA}	{NA}	{PF00514:Armadillo/beta-catenin-like repeat PF02985:HEAT repeat PF09280:XPC-binding domain}
A0496	{Contig11:631872:634539:+}	{ORY26905.1; dihydroxy-acid/6-phosphogluconate dehydratase [Naematelia encephala]}	{Q1JUQ1; L-arabonate dehydratase }	{tms:TREMEDRAFT_36755; K01687 ilvD dihydroxy-acid dehydratase 4.2.1.9 Metabolism; Amino acid metabolism; Valine, leucine and isoleucine biosynthesis [PATH:ko00290] Metabolism; Metabolism of cofactors and vitamins; Pantothenate and CoA biosynthesis [PATH:ko00770] Metabolism; Global and overview maps; Metabolic pathways [PATH:ko01100] Metabolism; Global and overview maps; Biosynthesis of secondary …	{NA}	{NA}	{GO:0008152; NA GO:0003824; NA}	{NA}	{NA}	{NA}	{NA}	{NA}	{PF00920:Dehydratase family}
A0497	{Contig11:635036:636800:-}	{ORY26904.1; hypothetical protein BCR39DRAFT_540030 [Naematelia encephala]}	{Q9P7S2; Probable 26S proteasome regulatory subunit rpn6 }	{tms:TREMEDRAFT_44537; K03036 PSMD11, RPN6 26S proteasome regulatory subunit N6 -- Genetic Information Processing; Folding, sorting and degradation; Proteasome [PATH:ko03050] Human Diseases; Infectious diseases: Viral; Epstein-Barr virus infection [PATH:ko05169]}	{SPAC23G3.11; KOG1463 26S proteasome regulatory complex, subunit RPN6/PSMD11 O Posttranslational modification, protein turnover, chaperones ;}	{NA}	{GO:0008236; serine-type peptidase activity; molecular_function GO:0009401; phosphoenolpyruvate-dependent sugar phosphotransferase system; biological_process GO:0005515; protein binding; molecular_function GO:0006508; proteolysis; biological_process}	{NA}	{NA}	{NA}	{NA}	{NA}	{PF05577:Serine carboxypeptidase S28 PF01399:PCI domain PF05524:PEP-utilising enzyme, N-terminal}
A0498	{Contig11:636962:637393:-}	{ORY26903.1; hypothetical protein BCR39DRAFT_540028 [Naematelia encephala]}	{NA}	{glz:GLAREA_12095; }	{NA}	{NA}	{NA}	{NA}	{NA}	{NA}	{NA}	{NA}	{NA}
A0499	{Contig11:45664:46930:-}	{ORY23798.1; hypothetical protein BCR39DRAFT_548503 [Naematelia encephala]}	{NA}	{NA}	{NA}	{NA}	{NA}	{NA}	{NA}	{NA}	{NA}	{NA}	{NA}
A0500	{Contig11:638198:639619:+}	{XP_007005453.1; hypothetical protein TREMEDRAFT_63178 [Tremella mesenterica DSM 1558]}	{NA}	{tms:TREMEDRAFT_63178; K17606 IGBP1, TAP42 immunoglobulin-binding protein 1 -- Cellular Processes; Transport and catabolism; Autophagy - other [PATH:ko04136] Cellular Processes; Transport and catabolism; Autophagy - yeast [PATH:ko04138] Cellular Processes; Transport and catabolism; Autophagy - animal [PATH:ko04140]}	{NA}	{NA}	{GO:0009966; regulation of signal transduction; biological_process}	{NA}	{NA}	{NA}	{NA}	{NA}	{PF04177:TAP42-like family}
A0501	{Contig11:640365:641116:+}	{NA}	{NA}	{NA}	{NA}	{NA}	{NA}	{NA}	{NA}	{NA}	{NA}	{NA}	{NA}
A0502	{Contig11:641471:647444:+}	{OCF76638.1; hypothetical protein I204_02336 [Kwoniella mangroviensis CBS 8886]}	{Q875X3; Myosin-2A }	{cne:CND05780; K10357 MYO5 myosin V -- }	{YOR326w; KOG0160 Myosin class V heavy chain Z Cytoskeleton ;}	{NA}	{GO:0009405; pathogenesis; biological_process GO:0048193; Golgi vesicle transport; biological_process GO:0003774; motor activity; molecular_function GO:0031514; motile cilium; cellular_component GO:0005524; ATP binding; molecular_function GO:0051258; protein polymerization; biological_process GO:0005515; protein binding; molecular_function GO:0030168; platelet activation; biological_process GO:00…	{PHI:6926; Q4WTN8 myoE 746128 Aspergillus fumigatus invasive pulmonary aspergillosis Galleria mellonella (related: Greater wax moth) classV myosin gene deletion: full reduced virulence}	{NA}	{NA}	{NA}	{NA}	{PF00005:ABC transporter PF00063:Myosin head (motor domain) PF13851:Growth-arrest specific micro-tubule binding PF08702:Fibrinogen alpha/beta chain family PF02736:Myosin N-terminal SH3-like domain PF09177:Syntaxin 6, N-terminal PF05791:Bacillus haemolytic enterotoxin (HBL) PF00612:IQ calmodulin-binding motif PF08912:Rho Binding}
A0503	{Contig11:647909:649364:-}	{ORY26881.1; hypothetical protein BCR39DRAFT_539933 [Naematelia encephala]}	{NA}	{cgi:CGB_D3750C; K12274 SEC72 translocation protein SEC72 -- }	{NA}	{NA}	{GO:0042802; identical protein binding; molecular_function}	{NA}	{NA}	{NA}	{NA}	{NA}	{PF07721:Tetratricopeptide repeat}
A0504	{Contig11:650114:652072:+}	{ORY26882.1; kinase-like domain-containing protein [Naematelia encephala]}	{NA}	{tms:TREMEDRAFT_32011; }	{NA}	{NA}	{GO:0004672; protein kinase activity; molecular_function GO:0005524; ATP binding; molecular_function GO:0006468; protein phosphorylation; biological_process GO:0016773; phosphotransferase activity, alcohol group as acceptor; molecular_function GO:0016020; membrane; cellular_component}	{NA}	{NA}	{NA}	{NA}	{NA}	{PF00069:Protein kinase domain PF06293:Lipopolysaccharide kinase (Kdo/WaaP) family PF07714:Protein tyrosine kinase}
A0505	{Contig11:653482:658087:-}	{ORY26884.1; hypothetical protein BCR39DRAFT_560313 [Naematelia encephala]}	{NA}	{tms:TREMEDRAFT_63184; }	{NA}	{NA}	{GO:0008270; zinc ion binding; molecular_function GO:0003735; structural constituent of ribosome; molecular_function GO:0005622; intracellular; cellular_component GO:0006351; transcription, DNA-dependent; biological_process GO:0006355; regulation of transcription, DNA-dependent; biological_process GO:0000981; sequence-specific DNA binding RNA polymerase II transcription factor activity; molecular…	{NA}	{NA}	{NA}	{NA}	{NA}	{PF00832:Ribosomal L39 protein PF04082:Fungal specific transcription factor domain PF00172:Fungal Zn(2)-Cys(6) binuclear cluster domain}
A0506	{Contig11:659887:663449:-}	{ORY26885.1; hypothetical protein BCR39DRAFT_539956 [Naematelia encephala]}	{NA}	{NA}	{NA}	{NA}	{NA}	{NA}	{NA}	{NA}	{NA}	{NA}	{NA}
A0507	{Contig11:664080:668776:+}	{ORY26887.1; hypothetical protein BCR39DRAFT_539963 [Naematelia encephala]}	{O01258; Vacuolar protein sorting-associated protein 26 }	{NA}	{CE28684; KOG3063 Membrane coat complex Retromer, subunit VPS26 U Intracellular trafficking, secretion, and vesicular transport ;}	{NA}	{GO:0005515; protein binding; molecular_function}	{PHI:6092; I1RC52 FgVps26 5518 Fusarium graminearum Fusarium Head Blight Triticum aestivum (related: bread wheat) Components of retromer gene deletion: full; gene complementation reduced virulence}	{NA}	{NA}	{NA}	{NA}	{PF05773:RWD domain}
A0508	{Contig11:669338:670225:-}	{NA}	{NA}	{NA}	{NA}	{NA}	{NA}	{NA}	{NA}	{NA}	{NA}	{NA}	{NA}
A0509	{Contig11:671476:674363:+}	{ORY26889.1; NADPH oxidase [Naematelia encephala]}	{NA}	{tms:TREMEDRAFT_32037; K21421 NOX2, GP91, CYBB NADPH oxidase 2 1.-.-.- Environmental Information Processing; Signal transduction; HIF-1 signaling pathway [PATH:ko04066] Cellular Processes; Transport and catabolism; Phagosome [PATH:ko04145] Cellular Processes; Cell growth and death; Ferroptosis [PATH:ko04216] Cellular Processes; Cell growth and death; Necroptosis [PATH:ko04217] Organismal Systems;…	{NA}	{NA}	{GO:0055114; oxidation-reduction process; biological_process GO:0016491; oxidoreductase activity; molecular_function}	{PHI:859; A6ZIB8 NOX2 318829 Magnaporthe oryzae Rice Blast Oryza sativa (related: rice) NADPH Oxidase gene disruption; gene complementation loss of pathogenicity}	{A6ZIB8_MAGGR; NULL ABS01491.1 582 Magnaporthe grisea 148305 SIMILARITY: Contains 1 FAD-binding FR-type domain.; SIMILARITY: Contains 1 ferric oxidoreductase domain. 17600089 Unknown {ID:PF08022; Description: FAD_binding_8} {ID:PF01794; Description: FAD_binding_8} {ID:PF08030; Description: Ferric_reduct} Digitaria (Poaceae) herb Leaf spot Leaf Spot {ID:0016021; Method: IEA:UniProtKB-KW; Descripti…	{NA}	{NA}	{NA}	{PF08022:FAD-binding domain PF08030:Ferric reductase NAD binding domain}
A0510	{Contig11:3471:5624:-}	{XP_024513552.1; conserved hypothetical protein [Cryptococcus neoformans var. neoformans JEC21]}	{NA}	{cne:CNI03510; }	{NA}	{NA}	{GO:0055085; transmembrane transport; biological_process GO:0016021; integral to membrane; cellular_component}	{NA}	{NA}	{NA}	{NA}	{NA}	{PF07690:Major Facilitator Superfamily}
A0511	{Contig11:48988:49777:+}	{ORY23795.1; RTA1 like protein-domain-containing protein [Naematelia encephala]}	{NA}	{NA}	{NA}	{NA}	{GO:0016021; integral to membrane; cellular_component GO:0006950; response to stress; biological_process}	{NA}	{NA}	{NA}	{NA}	{NA}	{PF04479:RTA1 like protein}
A0512	{Contig11:674841:677273:+}	{ORY26890.1; hypothetical protein BCR39DRAFT_539973 [Naematelia encephala]}	{A0A1U8QTA2; Flavin oxidoreductase hxnT }	{tms:TREMEDRAFT_31883; }	{NA}	{NA}	{GO:0010181; FMN binding; molecular_function GO:0055114; oxidation-reduction process; biological_process GO:0016491; oxidoreductase activity; molecular_function}	{NA}	{NA}	{NA}	{NA}	{NA}	{PF00724:NADH:flavin oxidoreductase / NADH oxidase family}
A0513	{Contig11:677478:686887:-}	{ACZ81446.1; Ste11 [Kwoniella heveanensis]}	{NA}	{cgi:CGB_I1040C; }	{NA}	{NA}	{GO:0042254; ribosome biogenesis; biological_process GO:0005634; nucleus; cellular_component GO:0005524; ATP binding; molecular_function GO:0004672; protein kinase activity; molecular_function GO:0006468; protein phosphorylation; biological_process GO:0005515; protein binding; molecular_function}	{PHI:476; Q9HFT9 STE11alpha 5207 Cryptococcus neoformans Cryptococcosis Mus musculus (related: house mouse) MAP kinase kinase kinase gene disruption; gene complementation reduced virulence}	{NA}	{NA}	{NA}	{NA}	{PF00536:SAM domain (Sterile alpha motif) PF08142:AARP2CN (NUC121) domain PF07647:SAM domain (Sterile alpha motif) PF07714:Protein tyrosine kinase PF00069:Protein kinase domain}
A0514	{Contig11:687473:689006:-}	{ORY26893.1; DHS-like NAD/FAD-binding domain-containing protein [Naematelia encephala]}	{Q8J112; Probable electron transfer flavoprotein subunit alpha, mitochondrial }	{tms:TREMEDRAFT_71892; K03522 fixB, etfA electron transfer flavoprotein alpha subunit -- }	{SPAC27D7.06; KOG3954 Electron transfer flavoprotein, alpha subunit C Energy production and conversion ;}	{NA}	{NA}	{PHI:7212; A0A0F6AZ26 STM14_1003 28901 Salmonella enterica Salmonellosis Mus musculus (related: house mouse) Putative electron transfer protein alpha subunit gene deletion: full reduced virulence}	{NA}	{NA}	{NA}	{NA}	{NA}
A0515	{Contig11:690437:694589:+}	{ORY26895.1; hypothetical protein BCR39DRAFT_540000 [Naematelia encephala]}	{NA}	{cne:CND05720; }	{NA}	{NA}	{GO:0003700; sequence-specific DNA binding transcription factor activity; molecular_function GO:0006355; regulation of transcription, DNA-dependent; biological_process GO:0008270; zinc ion binding; molecular_function GO:0003682; chromatin binding; molecular_function GO:0035556; intracellular signal transduction; biological_process GO:0043565; sequence-specific DNA binding; molecular_function}	{NA}	{NA}	{NA}	{NA}	{NA}	{PF00320:GATA zinc finger PF00130:Phorbol esters/diacylglycerol binding domain (C1 domain) PF01426:BAH domain}
A0516	{Contig11:694966:697835:-}	{ORY26896.1; eukaryotic translation initiation factor eIF2A-domain-containing protein [Naematelia encephala]}	{P0CN45; Eukaryotic translation initiation factor 3 subunit B }	{cne:CND05740; K03253 EIF3B translation initiation factor 3 subunit B -- Genetic Information Processing; Translation; RNA transport [PATH:ko03013]}	{SPAC25G10.08; KOG2314 Translation initiation factor 3, subunit b (eIF-3b) J Translation, ribosomal structure and biogenesis ;}	{NA}	{GO:0003676; nucleic acid binding; molecular_function GO:0005515; protein binding; molecular_function GO:0000166; nucleotide binding; molecular_function GO:0003677; DNA binding; molecular_function}	{NA}	{NA}	{NA}	{NA}	{NA}	{PF00400:WD domain, G-beta repeat PF00136:DNA polymerase family B PF00076:RNA recognition motif. (a.k.a. RRM, RBD, or RNP domain)}
A0517	{Contig11:699284:701849:-}	{ORY26898.1; hypothetical protein BCR39DRAFT_540015 [Naematelia encephala]}	{P0CM39; Ubiquitin-like modifier-activating enzyme ATG7 }	{tms:TREMEDRAFT_74150; K08337 ATG7 ubiquitin-like modifier-activating enzyme ATG7 -- Cellular Processes; Transport and catabolism; Autophagy - other [PATH:ko04136] Cellular Processes; Transport and catabolism; Autophagy - yeast [PATH:ko04138] Cellular Processes; Transport and catabolism; Autophagy - animal [PATH:ko04140] Cellular Processes; Cell growth and death; Ferroptosis [PATH:ko04216]}	{Hs5453668; KOG2337 Ubiquitin activating E1 enzyme-like protein H Coenzyme transport and metabolism ;}	{gnl|TC-DB|O95352; 9.A.15.2.1 Ubiquitin-like modifier-activating enzyme ATG7 OS=Homo sapiens GN=ATG7 PE=1 SV=1}	{GO:0008641; small protein activating enzyme activity; molecular_function}	{PHI:9136; P0CM38 ATG7 5207 Cryptococcus neoformans fungal meningitis Mus musculus (related: house mouse) "Ubiquitin-like conjugating enzyme, putative" Gene deletion: full; gene complementation reduced virulence}	{NA}	{NA}	{NA}	{NA}	{PF00899:ThiF family}
A0518	{Contig11:702193:703708:+}	{ORY26899.1; hypothetical protein BCR39DRAFT_540018 [Naematelia encephala]}	{NA}	{tms:TREMEDRAFT_44531; }	{NA}	{NA}	{NA}	{NA}	{NA}	{NA}	{NA}	{NA}	{NA}
A0519	{Contig11:704569:707553:-}	{ORY26900.1; fungal-specific transcription factor domain-domain-containing protein [Naematelia encephala]}	{NA}	{tms:TREMEDRAFT_74148; }	{NA}	{NA}	{GO:0006351; transcription, DNA-dependent; biological_process GO:0003677; DNA binding; molecular_function GO:0005634; nucleus; cellular_component GO:0006355; regulation of transcription, DNA-dependent; biological_process GO:0008270; zinc ion binding; molecular_function GO:0000981; sequence-specific DNA binding RNA polymerase II transcription factor activity; molecular_function}	{NA}	{NA}	{NA}	{NA}	{NA}	{PF04082:Fungal specific transcription factor domain PF00172:Fungal Zn(2)-Cys(6) binuclear cluster domain}
A0520	{Contig11:708046:711004:+}	{ORY26879.1; hypothetical protein BCR39DRAFT_539919 [Naematelia encephala]}	{NA}	{tms:TREMEDRAFT_44549; }	{NA}	{NA}	{GO:0005515; protein binding; molecular_function}	{NA}	{NA}	{NA}	{NA}	{NA}	{PF00651:BTB/POZ domain PF00917:MATH domain}
A0521	{Contig11:711770:714248:-}	{ORY26878.1; Rec8 like protein-domain-containing protein [Naematelia encephala]}	{NA}	{tms:TREMEDRAFT_71896; K06670 SCC1, MCD1, RAD21 cohesin complex subunit SCC1 -- Cellular Processes; Cell growth and death; Cell cycle [PATH:ko04110] Cellular Processes; Cell growth and death; Cell cycle - yeast [PATH:ko04111]}	{NA}	{NA}	{GO:0005515; protein binding; molecular_function GO:0000228; nuclear chromosome; cellular_component}	{NA}	{NA}	{NA}	{NA}	{NA}	{PF04825:N terminus of Rad21 / Rec8 like protein PF04824:Conserved region of Rad21 / Rec8 like protein}
A0522	{Contig11:50061:50905:-}	{ORY23794.1; ubiquitin-conjugating enzyme/RWD-like protein [Naematelia encephala]}	{Q9Y818; Ubiquitin-conjugating enzyme E2 15 }	{cne:CNF04270; K10575 UBE2G1, UBC7 ubiquitin-conjugating enzyme E2 G1 2.3.2.23 Genetic Information Processing; Folding, sorting and degradation; Ubiquitin mediated proteolysis [PATH:ko04120] Genetic Information Processing; Folding, sorting and degradation; Protein processing in endoplasmic reticulum [PATH:ko04141] Human Diseases; Neurodegenerative diseases; Parkinson disease [PATH:ko05012]}	{7299803; KOG0425 Ubiquitin-protein ligase O Posttranslational modification, protein turnover, chaperones ;}	{gnl|TC-DB|C8ZEM9; 3.A.16.1.2 Ubc7p OS=Saccharomyces cerevisiae (strain Lalvin EC1118 / Prise de mousse) GN=EC1118_1M3_1838g PE=3 SV=1}	{NA}	{NA}	{NA}	{NA}	{NA}	{NA}	{NA}
A0523	{Contig11:716064:717494:+}	{ORY26877.1; hypothetical protein BCR39DRAFT_248223 [Naematelia encephala]}	{NA}	{cgi:CGB_D3650W; }	{NA}	{NA}	{GO:0005672; transcription factor TFIIA complex; cellular_component GO:0006367; transcription initiation from RNA polymerase II promoter; biological_process}	{NA}	{NA}	{NA}	{NA}	{NA}	{PF03153:Transcription factor IIA, alpha/beta subunit}
A0524	{Contig11:720253:721697:-}	{ORY26876.1; hypothetical protein BCR39DRAFT_248154 [Naematelia encephala]}	{O13833; Terminal uridylyltransferase cid1 }	{cne:CND05850; K13291 TUT terminal uridylyltransferase 2.7.7.52 }	{SPAC19D5.03; KOG2277 S-M checkpoint control protein CID1 and related nucleotidyltransferases D Cell cycle control, cell division, chromosome partitioning ;}	{NA}	{GO:0016779; nucleotidyltransferase activity; molecular_function}	{NA}	{NA}	{NA}	{NA}	{NA}	{PF01909:Nucleotidyltransferase domain}
A0525	{Contig11:722670:725595:-}	{ORY26875.1; hypothetical protein BCR39DRAFT_539899 [Naematelia encephala]}	{NA}	{tms:TREMEDRAFT_39658; }	{NA}	{NA}	{GO:0035023; regulation of Rho protein signal transduction; biological_process GO:0046907; intracellular transport; biological_process GO:0005089; Rho guanyl-nucleotide exchange factor activity; molecular_function}	{NA}	{NA}	{NA}	{NA}	{NA}	{PF00621:RhoGEF domain PF00638:RanBP1 domain}
A0526	{Contig11:727295:731772:+}	{ORY26874.1; PLU-1-like protein-domain-containing protein [Naematelia encephala]}	{NA}	{cgi:CGB_I0590W; K11446 KDM5, JARID1 histone demethylase JARID1 1.14.11.- }	{NA}	{NA}	{GO:0003677; DNA binding; molecular_function GO:0016706; oxidoreductase activity, acting on paired donors, with incorporation or reduction of molecular oxygen, 2-oxoglutarate as one donor, and incorporation of one atom each of oxygen into both donors; molecular_function GO:0055114; oxidation-reduction process; biological_process}	{NA}	{NA}	{NA}	{NA}	{NA}	{PF01388:ARID/BRIGHT DNA binding domain PF08429:PLU-1-like protein}
A0527	{Contig11:733322:735589:+}	{ORY26873.1; hypothetical protein BCR39DRAFT_539887 [Naematelia encephala]}	{P09624; Dihydrolipoyl dehydrogenase, mitochondrial }	{cnb:CNBD0550; K00382 DLD, lpd, pdhD dihydrolipoamide dehydrogenase 1.8.1.4 Metabolism; Carbohydrate metabolism; Glycolysis / Gluconeogenesis [PATH:ko00010] Metabolism; Carbohydrate metabolism; Citrate cycle (TCA cycle) [PATH:ko00020] Metabolism; Amino acid metabolism; Glycine, serine and threonine metabolism [PATH:ko00260] Metabolism; Amino acid metabolism; Valine, leucine and isoleucine degrada…	{YFL018c; KOG1335 Dihydrolipoamide dehydrogenase C Energy production and conversion ;}	{NA}	{GO:0050660; flavin adenine dinucleotide binding; molecular_function GO:0043115; precorrin-2 dehydrogenase activity; molecular_function GO:0055114; oxidation-reduction process; biological_process GO:0008033; tRNA processing; biological_process GO:0004488; methylenetetrahydrofolate dehydrogenase (NADP+) activity; molecular_function GO:0016491; oxidoreductase activity; molecular_function GO:0006779…	{PHI:6520; Q5ZVD8 LpdA 446 Legionella pneumophila legionellosis or Legionnaires’ disease Mus musculus (related: house mouse) Effector (plant avirulence determinant) gene deletion: full effector (plant avirulence determinant)}	{Q59RQ6_CANAL; LPD1 EAK93145.1 491 Candida albicans 5476 CATALYTIC ACTIVITY: Protein N(6)-(dihydrolipoyl)lysine + NAD(+) = protein N(6)-(lipoyl)lysine + NADH.; COFACTOR: Binds 1 FAD per subunit (By similarity).; MISCELLANEOUS: The active site is a redox-active disulfide bond (By similarity).; SIMILARITY: Belongs to the class-I pyridine nucleotide-disulfide oxidoreductase family.; CAUTION: The seq…	{NA}	{NA}	{NA}	{PF02882:Tetrahydrofolate dehydrogenase/cyclohydrolase, NAD(P)-binding domain PF12831:FAD dependent oxidoreductase PF00070:Pyridine nucleotide-disulphide oxidoreductase PF01494:FAD binding domain PF01266:FAD dependent oxidoreductase PF02852:Pyridine nucleotide-disulphide oxidoreductase, dimerisation domain PF07992:Pyridine nucleotide-disulphide oxidoreductase PF01134:Glucose inhibited division pr…
A0528	{Contig11:740141:740788:-}	{KDQ07777.1; hypothetical protein BOTBODRAFT_149058 [Botryobasidium botryosum FD-172 SS1]}	{NA}	{gtr:GLOTRDRAFT_109863; }	{NA}	{NA}	{GO:0005515; protein binding; molecular_function}	{NA}	{NA}	{NA}	{NA}	{NA}	{PF00018:SH3 domain PF14604:Variant SH3 domain}
A0529	{Contig11:742274:745607:+}	{ORY26871.1; ATP phosphoribosyltransferase [Naematelia encephala]}	{Q99145; ATP phosphoribosyltransferase }	{tms:TREMEDRAFT_44571; K00765 hisG ATP phosphoribosyltransferase 2.4.2.17 Metabolism; Amino acid metabolism; Histidine metabolism [PATH:ko00340] Metabolism; Global and overview maps; Metabolic pathways [PATH:ko01100] Metabolism; Global and overview maps; Biosynthesis of secondary metabolites [PATH:ko01110] Metabolism; Global and overview maps; Biosynthesis of amino acids [PATH:ko01230]}	{SPAC25G10.05c; KOG2831 ATP phosphoribosyltransferase E Amino acid transport and metabolism ;}	{NA}	{GO:0046872; metal ion binding; molecular_function GO:0006801; superoxide metabolic process; biological_process GO:0055114; oxidation-reduction process; biological_process GO:0000105; histidine biosynthetic process; biological_process GO:0005737; cytoplasm; cellular_component GO:0003879; ATP phosphoribosyltransferase activity; molecular_function GO:0000287; magnesium ion binding; molecular_functi…	{PHI:318; Q9C0N4 SOD1 552467 Cryptococcus gattii VGIII Meningoencephalitis Mus musculus (related: house mouse) Superoxide dismutase gene disruption; gene deletion; gene complementation loss of pathogenicity}	{F2QLQ3_PICP7; HIS1 CCA37145.1 297 Pichia pastoris 981350 Unknown Unknown Unknown {ID:PF01634; Description: HisG} {ID:PF08029; Description: HisG} humans vertebrata occasional infection Occasional Infection {ID:0005737; Method: IEA:InterPro; Description: C:cytoplasm} {ID:0003879; Method: IEA:EC; Description: F:ATP phosphoribosyltransferase activity} {ID:0000287; Method: IEA:InterPro; Description: …	{NA}	{NA}	{NA}	{PF01634:ATP phosphoribosyltransferase PF08029:HisG, C-terminal domain PF00080:Copper/zinc superoxide dismutase (SODC)}
A0530	{Contig11:746293:748597:+}	{ORY26869.1; PIN domain-like protein [Naematelia encephala]}	{P0CS61; Flap endonuclease 1 }	{tms:TREMEDRAFT_69192; K04799 FEN1, RAD2 flap endonuclease-1 3.-.-.- Genetic Information Processing; Replication and repair; DNA replication [PATH:ko03030] Genetic Information Processing; Replication and repair; Base excision repair [PATH:ko03410] Genetic Information Processing; Replication and repair; Non-homologous end-joining [PATH:ko03450]}	{SPAC3G6.06c; KOG2519 5'-3' exonuclease L Replication, recombination and repair ;}	{NA}	{GO:0004518; nuclease activity; molecular_function GO:0003824; NA GO:0006281; DNA repair; biological_process GO:0003677; DNA binding; molecular_function}	{NA}	{NA}	{NA}	{NA}	{NA}	{PF01367:5'-3' exonuclease, C-terminal SAM fold PF00867:XPG I-region PF00752:XPG N-terminal domain}
A0531	{Contig11:749127:753001:-}	{ORY26867.1; nucleophile aminohydrolase [Naematelia encephala]}	{NA}	{cgi:CGB_D3770C; K18592 GGT1_5, CD224 gamma-glutamyltranspeptidase / glutathione hydrolase / leukotriene-C4 hydrolase 2.3.2.2 3.4.19.13 3.4.19.14 Metabolism; Metabolism of other amino acids; Taurine and hypotaurine metabolism [PATH:ko00430] Metabolism; Metabolism of other amino acids; Cyanoamino acid metabolism [PATH:ko00460] Metabolism; Metabolism of other amino acids; Glutathione metabolism [PA…	{NA}	{NA}	{GO:0006751; glutathione catabolic process; biological_process GO:0036374; NA}	{NA}	{NA}	{NA}	{NA}	{NA}	{PF01019:Gamma-glutamyltranspeptidase}
A0532	{Contig11:753139:755887:+}	{ORY26866.1; Aldehyde/histidinol dehydrogenase [Naematelia encephala]}	{Q9US47; Putative succinate-semialdehyde dehydrogenase C1002.12c [NADP(+)] }	{cnb:CNBD4750; K00135 gabD succinate-semialdehyde dehydrogenase / glutarate-semialdehyde dehydrogenase 1.2.1.16 1.2.1.79 1.2.1.20 Metabolism; Amino acid metabolism; Alanine, aspartate and glutamate metabolism [PATH:ko00250] Metabolism; Amino acid metabolism; Lysine degradation [PATH:ko00310] Metabolism; Amino acid metabolism; Tyrosine metabolism [PATH:ko00350] Metabolism; Carbohydrate metabolism;…	{SPAC1002.12c; KOG2451 Aldehyde dehydrogenase C Energy production and conversion ;}	{NA}	{GO:0008152; NA GO:0016491; oxidoreductase activity; molecular_function GO:0055114; oxidation-reduction process; biological_process}	{PHI:3914; Q0V515 Sdh1 13684 Parastagonospora nodorum Stagonospora Nodorum Blotch Triticum aestivum (related: bread wheat) encodes succinic semialdehyde dehydrogenase gene disruption; gene complementation reduced virulence}	{NA}	{NA}	{NA}	{NA}	{PF00171:Aldehyde dehydrogenase family}
A0533	{Contig11:51563:53986:+}	{ORY23793.1; CBF/Mak21 family-domain-containing protein [Naematelia encephala]}	{NA}	{cnb:CNBF0200; K14771 NOC4, UTP19 U3 small nucleolar RNA-associated protein 19 -- }	{NA}	{NA}	{GO:0005515; protein binding; molecular_function}	{NA}	{NA}	{NA}	{NA}	{NA}	{PF02985:HEAT repeat PF00514:Armadillo/beta-catenin-like repeat}
A0534	{Contig11:756199:757998:-}	{ORY26865.1; hypothetical protein BCR39DRAFT_539840 [Naematelia encephala]}	{NA}	{cnb:CNBD4870; }	{NA}	{NA}	{NA}	{NA}	{NA}	{NA}	{NA}	{NA}	{NA}
A0535	{Contig11:759740:763458:+}	{NA}	{NA}	{NA}	{NA}	{NA}	{GO:0009074; aromatic amino acid family catabolic process; biological_process GO:0005634; nucleus; cellular_component GO:0004838; L-tyrosine:2-oxoglutarate aminotransferase activity; molecular_function GO:0006260; DNA replication; biological_process GO:0030170; pyridoxal phosphate binding; molecular_function GO:0006281; DNA repair; biological_process GO:0033557; Slx1-Slx4 complex; cellular_compon…	{NA}	{NA}	{NA}	{NA}	{NA}	{PF07706:Aminotransferase ubiquitination site PF09494:Slx4 endonuclease}
A0536	{Contig11:770458:773702:-}	{ORY26861.1; hypothetical protein BCR39DRAFT_539830 [Naematelia encephala]}	{P46971; Dolichyl-phosphate-mannose--protein mannosyltransferase 4 }	{tms:TREMEDRAFT_39635; K00728 POMT, pmt dolichyl-phosphate-mannose-protein mannosyltransferase 2.4.1.109 Metabolism; Glycan biosynthesis and metabolism; Other types of O-glycan biosynthesis [PATH:ko00514] Metabolism; Glycan biosynthesis and metabolism; Mannose type O-glycan biosynthesis [PATH:ko00515] Metabolism; Global and overview maps; Metabolic pathways [PATH:ko01100]}	{YJR143c; KOG3359 Dolichyl-phosphate-mannose:protein O-mannosyl transferase O Posttranslational modification, protein turnover, chaperones ;}	{NA}	{GO:0006493; protein O-linked glycosylation; biological_process GO:0000030; mannosyltransferase activity; molecular_function GO:0016020; membrane; cellular_component}	{PHI:3031; A3E242 PMT4 5207 Cryptococcus neoformans No Data Found Lethal pathogen phenotype protein-O-mannosyltransferase gene deletion: full; gene complementation lethal}	{Q59X23_CANAL; PMT4 EAK95053.1 755 Candida albicans 5476 CAUTION: The sequence shown here is derived from an EMBL/GenBank/DDBJ whole genome shotgun (WGS) entry which is preliminary data. 15123810 XP_714142.1, XM_709049.1, XP_714280.1, XM_709187.1 {ID:PF02815; Description: MIR} {ID:PF02366; Description: MIR} Isolated from a wide variety of substrates including humans animals invasive candidal dise…	{NA}	{NA}	{ACZ81482.1_; GT39 Dol-P-Man: protein alpha-mannosyltransferase (EC 2.4.1.109) These enzymes use dolichol-P-mannose (b-linked) as the sugar donor.}	{PF02366:Dolichyl-phosphate-mannose-protein mannosyltransferase PF02815:MIR domain}
A0537	{Contig11:774005:775710:-}	{ORY26860.1; P-loop containing nucleoside triphosphate hydrolase protein [Naematelia encephala]}	{P32481; Eukaryotic translation initiation factor 2 subunit gamma }	{tms:TREMEDRAFT_39646; K03242 EIF2S3 translation initiation factor 2 subunit 3 -- Genetic Information Processing; Translation; RNA transport [PATH:ko03013]}	{YER025w; KOG0466 Translation initiation factor 2, gamma subunit (eIF-2gamma; GTPase) J Translation, ribosomal structure and biogenesis ;}	{NA}	{GO:0005525; GTP binding; molecular_function}	{NA}	{NA}	{NA}	{NA}	{NA}	{PF01926:50S ribosome-binding GTPase PF03144:Elongation factor Tu domain 2}
A0538	{Contig11:777978:780608:-}	{ORY26858.1; hypothetical protein BCR39DRAFT_560289 [Naematelia encephala]}	{NA}	{tms:TREMEDRAFT_31990; K20409 WDR59 WD repeat-containing protein 59 -- Environmental Information Processing; Signal transduction; mTOR signaling pathway [PATH:ko04150]}	{NA}	{NA}	{GO:0005515; protein binding; molecular_function}	{NA}	{NA}	{NA}	{NA}	{NA}	{PF00400:WD domain, G-beta repeat}
A0539	{Contig11:780752:782074:+}	{ORY26857.1; t-SNARE [Naematelia encephala]}	{NA}	{cne:CND01580; K08498 STX6 syntaxin 6 -- Genetic Information Processing; Folding, sorting and degradation; SNARE interactions in vesicular transport [PATH:ko04130]}	{NA}	{NA}	{GO:0006810; transport; biological_process GO:0016020; membrane; cellular_component GO:0009288; bacterial-type flagellum; cellular_component GO:0007155; cell adhesion; biological_process GO:0016021; integral to membrane; cellular_component GO:0048193; Golgi vesicle transport; biological_process GO:0005882; intermediate filament; cellular_component GO:0005515; protein binding; molecular_function G…	{NA}	{NA}	{NA}	{NA}	{NA}	{PF05478:Prominin PF00435:Spectrin repeat PF01105:emp24/gp25L/p24 family/GOLD PF09177:Syntaxin 6, N-terminal PF00038:Intermediate filament protein PF06009:Laminin Domain II PF02050:Flagellar FliJ protein}
A0540	{Contig11:783681:785338:-}	{ORY26856.1; major facilitator superfamily domain-containing protein [Naematelia encephala]}	{NA}	{cnb:CNBD5000; }	{NA}	{NA}	{GO:0055085; transmembrane transport; biological_process GO:0016021; integral to membrane; cellular_component}	{NA}	{NA}	{NA}	{NA}	{NA}	{PF07690:Major Facilitator Superfamily}
A0541	{Contig11:787773:793680:+}	{ORY26854.1; Non-repetitive/WGA-negative nucleoporin C-terminal-domain-containing protein [Naematelia encephala]}	{NA}	{cnb:CNBD5020; K14312 NUP155, NUP170, NUP157 nuclear pore complex protein Nup155 -- Genetic Information Processing; Translation; RNA transport [PATH:ko03013]}	{NA}	{NA}	{NA}	{NA}	{NA}	{NA}	{NA}	{NA}	{NA}
A0542	{Contig11:794258:795737:-}	{XP_021868670.1; integral membrane protein DUF92-domain-containing protein [Kockovaella imperatae]}	{NA}	{tms:TREMEDRAFT_44556; }	{NA}	{NA}	{GO:0016021; integral to membrane; cellular_component}	{NA}	{NA}	{NA}	{NA}	{NA}	{PF01940:Integral membrane protein DUF92}
A0543	{Contig11:796071:799508:+}	{OCF76717.1; ubiquinone biosynthesis monooxygenase Coq7 [Kwoniella mangroviensis CBS 8886]}	{NA}	{cne:CND01210; K06134 COQ7 3-demethoxyubiquinol 3-hydroxylase 1.14.99.60 Metabolism; Metabolism of cofactors and vitamins; Ubiquinone and other terpenoid-quinone biosynthesis [PATH:ko00130] Metabolism; Global and overview maps; Metabolic pathways [PATH:ko01100] Metabolism; Global and overview maps; Biosynthesis of secondary metabolites [PATH:ko01110]}	{NA}	{NA}	{GO:0005634; nucleus; cellular_component GO:0055114; oxidation-reduction process; biological_process GO:0006744; ubiquinone biosynthetic process; biological_process}	{NA}	{NA}	{NA}	{NA}	{NA}	{PF03232:Ubiquinone biosynthesis protein COQ7 PF02792:Mago nashi protein}
A0544	{Contig11:54149:56215:-}	{ORY23792.1; putative pyruvate dehydrogenase e1 component alpha subunit mitochondrial precursor [Naematelia encephala]}	{P16387; Pyruvate dehydrogenase E1 component subunit alpha, mitochondrial }	{cne:CNF04450; K00161 PDHA, pdhA pyruvate dehydrogenase E1 component alpha subunit 1.2.4.1 Metabolism; Carbohydrate metabolism; Glycolysis / Gluconeogenesis [PATH:ko00010] Metabolism; Carbohydrate metabolism; Citrate cycle (TCA cycle) [PATH:ko00020] Metabolism; Carbohydrate metabolism; Pyruvate metabolism [PATH:ko00620] Metabolism; Global and overview maps; Metabolic pathways [PATH:ko01100] Metab…	{YER178w; KOG0225 Pyruvate dehydrogenase E1, alpha subunit C Energy production and conversion ;}	{NA}	{GO:0016114; terpenoid biosynthetic process; biological_process GO:0030976; thiamine pyrophosphate binding; molecular_function GO:0003824; NA GO:0008152; NA GO:0016624; oxidoreductase activity, acting on the aldehyde or oxo group of donors, disulfide as acceptor; molecular_function GO:0008661; 1-deoxy-D-xylulose-5-phosphate synthase activity; molecular_function}	{NA}	{NA}	{NA}	{NA}	{NA}	{PF00676:Dehydrogenase E1 component PF13292:1-deoxy-D-xylulose-5-phosphate synthase PF02775:Thiamine pyrophosphate enzyme, C-terminal TPP binding domain}
A0545	{Contig11:799541:802141:-}	{ORY20706.1; putative homocitrate synthase [Naematelia encephala]}	{O94225; Homocitrate synthase, mitochondrial }	{cgi:CGB_D3430W; K01655 LYS21, LYS20 homocitrate synthase 2.3.3.14 Metabolism; Amino acid metabolism; Lysine biosynthesis [PATH:ko00300] Metabolism; Carbohydrate metabolism; Pyruvate metabolism [PATH:ko00620] Metabolism; Global and overview maps; Metabolic pathways [PATH:ko01100] Metabolism; Global and overview maps; Microbial metabolism in diverse environments [PATH:ko01120] Metabolism; Global a…	{SPBC1105.02c; KOG2367 Alpha-isopropylmalate synthase/homocitrate synthase E Amino acid transport and metabolism ;}	{NA}	{GO:0003824; NA GO:0016491; oxidoreductase activity; molecular_function GO:0010181; FMN binding; molecular_function GO:0055114; oxidation-reduction process; biological_process}	{PHI:3234; G4NCG1 MoLYS20 318829 Magnaporthe oryzae Rice Blast Oryza sativa (related: rice) regulators of G-protein (GTP-binding protein) signaling (RGS) proteins/homocitrate synthase gene deletion: full; gene complementation reduced virulence}	{NA}	{NA}	{NA}	{NA}	{PF00682:HMGL-like PF00724:NADH:flavin oxidoreductase / NADH oxidase family}
A0546	{Contig11:802745:805065:-}	{ORY20707.1; hypothetical protein BCR39DRAFT_554891 [Naematelia encephala]}	{NA}	{tms:TREMEDRAFT_63199; }	{NA}	{NA}	{GO:0005089; Rho guanyl-nucleotide exchange factor activity; molecular_function GO:0035023; regulation of Rho protein signal transduction; biological_process}	{NA}	{NA}	{NA}	{NA}	{NA}	{PF00621:RhoGEF domain}
A0547	{Contig11:807050:807627:+}	{ORY20708.1; thioredoxin-like protein [Naematelia encephala]}	{Q9UTI2; Glutaredoxin-2 }	{cnb:CNBD4970; K03676 grxC, GLRX, GLRX2 glutaredoxin 3 -- }	{SPAC15E1.09; KOG1752 Glutaredoxin and related proteins O Posttranslational modification, protein turnover, chaperones ;}	{NA}	{GO:0015035; protein disulfide oxidoreductase activity; molecular_function GO:0005515; protein binding; molecular_function GO:0045454; cell redox homeostasis; biological_process GO:0009055; NA}	{NA}	{Q5ABB1_CANAL; TTR1 EAL00015.1 119 Candida albicans 5476 CAUTION: The sequence shown here is derived from an EMBL/GenBank/DDBJ whole genome shotgun (WGS) entry which is preliminary data. 15123810 XP_718919.1, XM_713826.1, XP_719021.1, XM_713928.1 {ID:PF00462; Description: Glutaredoxin} Isolated from a wide variety of substrates including humans animals invasive candidal disease invasive candidal …	{NA}	{NA}	{NA}	{PF00462:Glutaredoxin PF00085:Thioredoxin PF13409:Glutathione S-transferase, N-terminal domain PF01323:DSBA-like thioredoxin domain PF13417:Glutathione S-transferase, N-terminal domain}
A0548	{Contig11:808378:810019:+}	{ORY20709.1; hypothetical protein BCR39DRAFT_554905 [Naematelia encephala]}	{NA}	{NA}	{NA}	{NA}	{GO:0006368; transcription elongation from RNA polymerase II promoter; biological_process GO:0008023; transcription elongation factor complex; cellular_component}	{NA}	{NA}	{NA}	{NA}	{NA}	{PF10390:RNA polymerase II elongation factor ELL }
A0549	{Contig11:810428:812503:+}	{ORY20710.1; putative ubiquitin-specific protease [Naematelia encephala]}	{NA}	{cnb:CNBD5130; K05610 UCHL5, UCH37 ubiquitin carboxyl-terminal hydrolase L5 3.4.19.12 }	{NA}	{NA}	{GO:0004843; ubiquitin-specific protease activity; molecular_function GO:0005622; intracellular; cellular_component GO:0006511; ubiquitin-dependent protein catabolic process; biological_process}	{NA}	{NA}	{NA}	{NA}	{NA}	{PF01088:Ubiquitin carboxyl-terminal hydrolase, family 1}
A0550	{Contig11:813606:814316:-}	{ORY20711.1; ATP synthase complex subunit H-domain-containing protein [Naematelia encephala]}	{NA}	{tms:TREMEDRAFT_63203; K02141 ATPeFH, ATP14 F-type H+-transporting ATPase subunit h -- Metabolism; Energy metabolism; Oxidative phosphorylation [PATH:ko00190] Metabolism; Global and overview maps; Metabolic pathways [PATH:ko01100]}	{NA}	{NA}	{GO:0000276; mitochondrial proton-transporting ATP synthase complex, coupling factor F(o); cellular_component GO:0015986; ATP synthesis coupled proton transport; biological_process}	{NA}	{NA}	{NA}	{NA}	{NA}	{PF10775:ATP synthase complex subunit h}
A0551	{Contig11:820764:822225:+}	{ORY20713.1; beta-lactamase superfamily domain-domain-containing protein [Naematelia encephala]}	{Q769K2; N-acyl-phosphatidylethanolamine-hydrolyzing phospholipase D }	{cne:CND01370; }	{Hs20543009; KOG3798 Predicted Zn-dependent hydrolase (beta-lactamase superfamily) R General function prediction only ;}	{NA}	{NA}	{PHI:7709; A0A290WFK0 VEDA_05199 27337 Verticillium dahliae vascular wilt Lactuca sativa (related: garden lettuce) Involved in NAPE metabolic process gene deletion: full unaffected pathogenicity}	{NA}	{NA}	{NA}	{NA}	{NA}
A0552	{Contig11:822336:826347:-}	{XP_019047405.1; NADPH-ferrihemoprotein reductase [Kwoniella bestiolae CBS 10118]}	{Q9HDG2; NADPH--cytochrome P450 reductase }	{cne:CND01320; K00327 POR NADPH-ferrihemoprotein reductase 1.6.2.4 }	{NA}	{NA}	{GO:0016491; oxidoreductase activity; molecular_function GO:0010181; FMN binding; molecular_function GO:0055114; oxidation-reduction process; biological_process}	{NA}	{NA}	{NA}	{NA}	{NA}	{PF00175:Oxidoreductase NAD-binding domain PF00258:Flavodoxin PF00667:FAD binding domain}
A0553	{Contig11:827501:827890:-}	{KZL81522.1; glutamine amidotransferase class-ii [Colletotrichum incanum]}	{NA}	{cfj:CFIO01_03911; K18802 DUG3 glutamine amidotransferase -- }	{NA}	{NA}	{NA}	{NA}	{NA}	{NA}	{NA}	{NA}	{NA}
A0554	{Contig11:829071:830947:+}	{ORY27812.1; hypothetical protein BCR39DRAFT_221795 [Naematelia encephala]}	{NA}	{cnb:CNBD5070; }	{NA}	{NA}	{GO:0017108; 5'-flap endonuclease activity; molecular_function GO:0005515; protein binding; molecular_function GO:0006281; DNA repair; biological_process GO:0006260; DNA replication; biological_process GO:0033557; Slx1-Slx4 complex; cellular_component GO:0003677; DNA binding; molecular_function GO:0005634; nucleus; cellular_component}	{NA}	{NA}	{NA}	{NA}	{NA}	{PF03374:Phage antirepressor protein KilAC domain PF02213:GYF domain PF09494:Slx4 endonuclease}
A0555	{Contig11:62506:66198:-}	{ORY24136.1; glycoside hydrolase superfamily [Naematelia encephala]}	{NA}	{shs:STEHIDRAFT_108696; }	{NA}	{NA}	{GO:0016787; hydrolase activity; molecular_function}	{NA}	{NA}	{NA}	{YES}	{NA}	{PF04909:Amidohydrolase}
A0556	{Contig11:831227:833589:-}	{ORY27811.1; hypothetical protein BCR39DRAFT_506164 [Naematelia encephala]}	{NA}	{tms:TREMEDRAFT_69594; }	{NA}	{NA}	{NA}	{NA}	{NA}	{NA}	{NA}	{NA}	{NA}
A0557	{Contig11:835258:838116:+}	{ORY27809.1; importin beta-1 subunit (Karyopherin beta-1 subunit) [Naematelia encephala]}	{O13864; Importin subunit beta-1 }	{cgi:CGB_D3390C; K14293 KPNB1, IPO1 importin subunit beta-1 -- Genetic Information Processing; Translation; RNA transport [PATH:ko03013]}	{SPAC1B1.03c; KOG1241 Karyopherin (importin) beta 1 YU Nuclear structure ; Intracellular trafficking, secretion, and vesicular transport ;}	{NA}	{GO:0005515; protein binding; molecular_function GO:0008536; Ran GTPase binding; molecular_function GO:0006886; intracellular protein transport; biological_process}	{NA}	{NA}	{NA}	{NA}	{NA}	{PF00514:Armadillo/beta-catenin-like repeat PF02985:HEAT repeat PF03810:Importin-beta N-terminal domain}
A0558	{Contig11:839350:840248:-}	{ORY27807.1; Prefoldin subunit-domain-containing protein [Naematelia encephala]}	{P48363; Prefoldin subunit 3 }	{cgi:CGB_D3380W; }	{YGR078c; KOG3313 Molecular chaperone Prefoldin, subunit 3 O Posttranslational modification, protein turnover, chaperones ;}	{NA}	{NA}	{NA}	{NA}	{NA}	{NA}	{NA}	{NA}
A0559	{Contig11:842236:842811:-}	{ORY27805.1; hypothetical protein BCR39DRAFT_221653 [Naematelia encephala]}	{NA}	{cnb:CNBD4930; }	{NA}	{NA}	{NA}	{NA}	{NA}	{NA}	{NA}	{NA}	{NA}
A0560	{Contig11:844712:845606:-}	{ORY27804.1; mitochondrial 18 KDa protein-domain-containing protein [Naematelia encephala]}	{NA}	{cgi:CGB_D3610W; K17981 MTFP1, MTP18 mitochondrial fission process protein 1 -- }	{NA}	{NA}	{NA}	{PHI:888; G4MUW5 MGG_01707 318829 Magnaporthe oryzae Rice Blast Oryza sativa (related: rice) Hypothetical protein gene disruption reduced virulence}	{A4RJV7_MAGO7; MGG_01707 EDK04578.1 296 Magnaporthe oryzae 242507 Unknown 15846337 XP_363781.1, XM_363781.1 {ID:PF10558; Description: MTP18} Poaceae, especially important on Oryzae herb Rice blast Rice Blast {ID:0004089; Method: IEA:InterPro; Description: F:carbonate dehydratase activity} {ID:0008270; Method: IEA:InterPro; Description: F:zinc ion binding} {ID:0015976; Method: IEA:InterPro; Descri…	{NA}	{NA}	{NA}	{NA}
A0561	{Contig11:846648:847309:+}	{ORY27801.1; putative glucan 1,3-beta-glucosidase [Naematelia encephala]}	{Q96V64; Glucan 1,3-beta-glucosidase }	{cgi:CGB_J1490W; }	{NA}	{NA}	{NA}	{NA}	{NA}	{NA}	{NA}	{ADV24619.1_; GH5_9 endo-beta-1,4-glucanase / cellulase (EC 3.2.1.4); endo-beta-1,4-xylanase (EC 3.2.1.8); beta-glucosidase (EC 3.2.1.21); beta-mannosidase (EC 3.2.1.25); beta-glucosylceramidase (EC 3.2.1.45); glucan beta-1,3-glucosidase (EC 3.2.1.58); licheninase (EC 3.2.1.73); exo-beta-1,4-glucanase / cellodextrinase (EC 3.2.1.74); glucan endo-1,6-beta-glucosidase (EC 3.2.1.75); mannan endo-bet…	{NA}
A0562	{Contig11:850568:854098:-}	{ORY27797.1; peptidase M24, structural domain-containing protein [Naematelia encephala]}	{Q09184; Curved DNA-binding protein }	{tms:TREMEDRAFT_45031; }	{SPAC23H4.09; KOG2776 Metallopeptidase R General function prediction only ;}	{NA}	{GO:0006629; lipid metabolic process; biological_process}	{NA}	{NA}	{NA}	{NA}	{NA}	{PF01764:Lipase (class 3)}
A0563	{Contig11:857859:858257:+}	{NA}	{NA}	{NA}	{NA}	{NA}	{NA}	{NA}	{NA}	{NA}	{NA}	{NA}	{NA}
A0564	{Contig11:864747:865315:-}	{ORY27792.1; hypothetical protein BCR39DRAFT_537237 [Naematelia encephala]}	{NA}	{cgi:CGB_D3140W; }	{NA}	{NA}	{NA}	{NA}	{NA}	{NA}	{NA}	{NA}	{NA}
A0565	{Contig11:868096:870981:+}	{ORY27789.1; Transketolase, thiamine diphosphate binding domain-domain-containing protein [Naematelia encephala]}	{P23254; Transketolase 1 }	{cnb:CNBD5360; K00615 E2.2.1.1, tktA, tktB transketolase 2.2.1.1 Metabolism; Carbohydrate metabolism; Pentose phosphate pathway [PATH:ko00030] Metabolism; Energy metabolism; Carbon fixation in photosynthetic organisms [PATH:ko00710] Metabolism; Metabolism of terpenoids and polyketides; Biosynthesis of ansamycins [PATH:ko01051] Metabolism; Global and overview maps; Metabolic pathways [PATH:ko01100…	{YPR074c; KOG0523 Transketolase G Carbohydrate transport and metabolism ;}	{NA}	{GO:0016829; lyase activity; molecular_function GO:0016114; terpenoid biosynthetic process; biological_process GO:0008661; 1-deoxy-D-xylulose-5-phosphate synthase activity; molecular_function GO:0016624; oxidoreductase activity, acting on the aldehyde or oxo group of donors, disulfide as acceptor; molecular_function GO:0010333; terpene synthase activity; molecular_function GO:0008152; NA}	{PHI:8028; Q8MPM3 Tkt 5665 Leishmania mexicana leishmaniasis Homo sapiens (related: human) Transketolase Gene deletion: full; gene complementation loss of pathogenicity}	{NA}	{NA}	{NA}	{NA}	{PF13292:1-deoxy-D-xylulose-5-phosphate synthase PF01397:Terpene synthase, N-terminal domain PF00676:Dehydrogenase E1 component}
A0566	{Contig11:66784:69122:+}	{ORY24135.1; major facilitator superfamily domain-containing protein [Naematelia encephala]}	{NA}	{cgi:CGB_F0500C; }	{NA}	{NA}	{GO:0016021; integral to membrane; cellular_component GO:0055085; transmembrane transport; biological_process}	{NA}	{NA}	{NA}	{NA}	{NA}	{PF07690:Major Facilitator Superfamily}
A0567	{Contig11:871956:874286:+}	{ORY27788.1; putative aromatic-L-amino-acid decarboxylase [Naematelia encephala]}	{Q7XHL3; Tryptophan decarboxylase 2 }	{tms:TREMEDRAFT_70540; K01593 DDC, TDC aromatic-L-amino-acid/L-tryptophan decarboxylase 4.1.1.28 4.1.1.105 Metabolism; Amino acid metabolism; Tyrosine metabolism [PATH:ko00350] Metabolism; Amino acid metabolism; Phenylalanine metabolism [PATH:ko00360] Metabolism; Amino acid metabolism; Tryptophan metabolism [PATH:ko00380] Metabolism; Biosynthesis of other secondary metabolites; Indole alkaloid bi…	{At2g20340; KOG0628 Aromatic-L-amino-acid/L-histidine decarboxylase E Amino acid transport and metabolism ;}	{NA}	{GO:0019752; carboxylic acid metabolic process; biological_process GO:0030170; pyridoxal phosphate binding; molecular_function GO:0016831; carboxy-lyase activity; molecular_function}	{NA}	{NA}	{NA}	{NA}	{NA}	{PF00282:Pyridoxal-dependent decarboxylase conserved domain}
A0568	{Contig11:876667:879195:-}	{ORY27784.1; cytidylyltransferase family-domain-containing protein [Naematelia encephala]}	{Q9P381; Putative phosphatidate cytidylyltransferase }	{cne:CND00990; K00981 E2.7.7.41, CDS1, CDS2, cdsA phosphatidate cytidylyltransferase 2.7.7.41 Metabolism; Lipid metabolism; Glycerophospholipid metabolism [PATH:ko00564] Metabolism; Global and overview maps; Metabolic pathways [PATH:ko01100] Metabolism; Global and overview maps; Biosynthesis of secondary metabolites [PATH:ko01110] Environmental Information Processing; Signal transduction; Phospha…	{SPBC13A2.03; KOG1440 CDP-diacylglycerol synthase I Lipid transport and metabolism ;}	{NA}	{GO:0003743; translation initiation factor activity; molecular_function GO:0005852; eukaryotic translation initiation factor 3 complex; cellular_component GO:0005737; cytoplasm; cellular_component}	{PHI:2539; Q4WJ71 CDS1 746128 Aspergillus fumigatus Invasive Pulmonary Aspergillosis Lethal pathogen phenotype CDP-diacyl glycerol synthase altered gene expression / gene regulation lethal}	{C1G1Q2_PARBD; PADG_02068 EEH45918.1 450 Paracoccidioides brasiliensis 502780 CATALYTIC ACTIVITY: CTP + phosphatidate = diphosphate + CDP- diacylglycerol.; PATHWAY: Phospholipid metabolism; CDP-diacylglycerol biosynthesis; CDP-diacylglycerol from sn-glycerol 3-phosphate: step 3/3.; SIMILARITY: Belongs to the CDS family. Unknown Unknown {ID:PF01148; Description: CTP_transf_1} humans vertebrata Par…	{NA}	{NA}	{NA}	{PF08597:Translation initiation factor eIF3 subunit}
A0569	{Contig11:880366:881207:-}	{ORY27781.1; casein kinase substrate phospho protein PP28-domain-containing protein [Naematelia encephala]}	{Q3UHX2; 28 kDa heat- and acid-stable phosphoprotein }	{cnb:CNBD5290; }	{NA}	{NA}	{GO:0003682; chromatin binding; molecular_function GO:0000775; chromosome, centromeric region; cellular_component GO:0005634; nucleus; cellular_component GO:0003677; DNA binding; molecular_function}	{NA}	{NA}	{NA}	{NA}	{NA}	{PF09026:Centromere protein B dimerisation domain}
A0570	{Contig11:885323:888191:-}	{XP_007002274.1; hypothetical protein TREMEDRAFT_26973 [Tremella mesenterica DSM 1558]}	{NA}	{tms:TREMEDRAFT_26973; }	{NA}	{NA}	{NA}	{NA}	{NA}	{NA}	{NA}	{NA}	{NA}
A0571	{Contig11:889672:890406:+}	{NA}	{NA}	{NA}	{NA}	{NA}	{NA}	{NA}	{NA}	{NA}	{NA}	{NA}	{NA}
A0572	{Contig11:890426:894711:-}	{CCO37683.1; Retrotransposable element Tf2 155 kDa protein type 1 [Rhizoctonia solani AG-1 IB]}	{NA}	{mpr:MPER_13116; }	{At1g36590_2; KOG0017 FOG: Transposon-encoded proteins with TYA, reverse transcriptase, integrase domains in various combinations R General function prediction only ;}	{NA}	{GO:0015074; DNA integration; biological_process}	{NA}	{A4RGC8_MAGO7; MGG_11671 EDK03349.1 1158 Magnaporthe oryzae 242507 SIMILARITY: Contains 1 reverse transcriptase domain. 15846337 XP_001411588.1, XM_001411551.1 {ID:PF00385; Description: Chromo} {ID:PF00665; Description: Chromo} {ID:PF00078; Description: rve} Poaceae, especially important on Oryzae herb Rice blast Rice Blast {ID:0005634; Method: IEA:UniProtKB-KW; Description: C:nucleus} {ID:000367…	{NA}	{NA}	{NA}	{PF00665:Integrase core domain}
A0573	{Contig11:895711:896115:-}	{NA}	{NA}	{NA}	{NA}	{NA}	{NA}	{NA}	{NA}	{NA}	{NA}	{NA}	{NA}
A0574	{Contig11:897476:898314:-}	{NA}	{NA}	{pco:PHACADRAFT_91851; K20195 MON1 vacuolar fusion protein MON1 -- Cellular Processes; Transport and catabolism; Autophagy - yeast [PATH:ko04138]}	{NA}	{NA}	{NA}	{NA}	{NA}	{NA}	{NA}	{NA}	{NA}
A0575	{Contig11:905017:907040:-}	{ORY27776.1; hypothetical protein BCR39DRAFT_559866 [Naematelia encephala]}	{NA}	{NA}	{NA}	{NA}	{NA}	{NA}	{NA}	{NA}	{NA}	{NA}	{NA}
A0576	{Contig11:907539:909007:-}	{ORY27775.1; carbamoyl-phosphate synthase [Naematelia encephala]}	{A1CA18; Carbamoyl-phosphate synthase arginine-specific small chain }	{cgi:CGB_D3280C; K01956 carA, CPA1 carbamoyl-phosphate synthase small subunit 6.3.5.5 Metabolism; Nucleotide metabolism; Pyrimidine metabolism [PATH:ko00240] Metabolism; Amino acid metabolism; Alanine, aspartate and glutamate metabolism [PATH:ko00250] Metabolism; Global and overview maps; Metabolic pathways [PATH:ko01100]}	{SPBC56F2.09c; KOG0370 Multifunctional pyrimidine synthesis protein CAD (includes carbamoyl-phophate synthetase, aspartate transcarbamylase, and glutamine amidotransferase) R General function prediction only ;}	{NA}	{GO:0016787; hydrolase activity; molecular_function GO:0006541; glutamine metabolic process; biological_process}	{NA}	{NA}	{NA}	{NA}	{NA}	{PF07722:Peptidase C26}
A0577	{Contig11:69547:71521:-}	{ORY24134.1; hypothetical protein BCR39DRAFT_472609 [Naematelia encephala]}	{O14057; Probable guanine deaminase }	{tms:TREMEDRAFT_21899; K01487 E3.5.4.3, guaD guanine deaminase 3.5.4.3 Metabolism; Nucleotide metabolism; Purine metabolism [PATH:ko00230] Metabolism; Global and overview maps; Metabolic pathways [PATH:ko01100]}	{SPCC1672.03c; KOG3968 Atrazine chlorohydrolase/guanine deaminase FQ Nucleotide transport and metabolism ; Secondary metabolites biosynthesis, transport and catabolism ;}	{NA}	{GO:0016787; hydrolase activity; molecular_function}	{NA}	{NA}	{NA}	{NA}	{NA}	{PF01979:Amidohydrolase family}
A0578	{Contig11:910302:911601:+}	{ORY27774.1; hypothetical protein BCR39DRAFT_537093 [Naematelia encephala]}	{NA}	{NA}	{NA}	{NA}	{NA}	{NA}	{NA}	{NA}	{NA}	{NA}	{NA}
A0579	{Contig11:911635:913567:-}	{ORY27773.1; Golgi to vacuole transport-related protein [Naematelia encephala]}	{P87157; Probable ADP-ribosylation factor-binding protein C25H2.16c }	{tms:TREMEDRAFT_72591; K12404 GGA ADP-ribosylation factor-binding protein GGA -- Cellular Processes; Transport and catabolism; Lysosome [PATH:ko04142]}	{SPBC25H2.16c; KOG1087 Cytosolic sorting protein GGA2/TOM1 U Intracellular trafficking, secretion, and vesicular transport ;}	{NA}	{GO:0005622; intracellular; cellular_component GO:0006886; intracellular protein transport; biological_process}	{PHI:9552; G4NE07 Mogga1 318829 Magnaporthe oryzae Rice Blast Hordeum vulgare (related: barley) ADP-ribosylation factor-binding protein gene deletion: full; gene complementation reduced virulence}	{NA}	{NA}	{NA}	{NA}	{PF00790:VHS domain PF03127:GAT domain}
A0580	{Contig11:913891:915413:+}	{ORY27772.1; hypothetical protein BCR39DRAFT_537075 [Naematelia encephala]}	{P25284; NADH-ubiquinone oxidoreductase 40 kDa subunit, mitochondrial }	{tms:TREMEDRAFT_72592; K03953 NDUFA9 NADH dehydrogenase (ubiquinone) 1 alpha subcomplex subunit 9 -- Metabolism; Energy metabolism; Oxidative phosphorylation [PATH:ko00190] Metabolism; Global and overview maps; Metabolic pathways [PATH:ko01100] Organismal Systems; Environmental adaptation; Thermogenesis [PATH:ko04714] Organismal Systems; Nervous system; Retrograde endocannabinoid signaling [PATH:…	{At2g20360; KOG2865 NADH:ubiquinone oxidoreductase, NDUFA9/39kDa subunit C Energy production and conversion ;}	{gnl|TC-DB|P25284; 3.D.1.6.2 NADH-ubiquinone oxidoreductase 40 kDa subunit, mitochondrial - Neurospora crassa.}	{GO:0016616; oxidoreductase activity, acting on the CH-OH group of donors, NAD or NADP as acceptor; molecular_function GO:0003824; NA GO:0003854; 3-beta-hydroxy-delta5-steroid dehydrogenase activity; molecular_function GO:0050662; coenzyme binding; molecular_function GO:0055114; oxidation-reduction process; biological_process GO:0006694; steroid biosynthetic process; biological_process}	{NA}	{NA}	{NA}	{NA}	{NA}	{PF01073:3-beta hydroxysteroid dehydrogenase/isomerase family PF01370:NAD dependent epimerase/dehydratase family}
A0581	{Contig11:916062:918379:+}	{ORY27771.1; hypothetical protein BCR39DRAFT_565612 [Naematelia encephala]}	{NA}	{cgi:CGB_J2030W; }	{NA}	{NA}	{GO:0005506; iron ion binding; molecular_function GO:0008270; zinc ion binding; molecular_function GO:0004842; ubiquitin-protein ligase activity; molecular_function GO:0005680; anaphase-promoting complex; cellular_component GO:0046872; metal ion binding; molecular_function}	{NA}	{NA}	{NA}	{NA}	{NA}	{PF00097:Zinc finger, C3HC4 type (RING finger) PF11789:Zinc-finger of the MIZ type in Nse subunit PF12678:RING-H2 zinc finger domain PF12861:Anaphase-promoting complex subunit 11 RING-H2 finger PF00301:Rubredoxin PF02891:MIZ/SP-RING zinc finger}
A0582	{Contig11:919648:921740:+}	{XP_019047431.1; hypothetical protein I302_04044 [Kwoniella bestiolae CBS 10118]}	{NA}	{tms:TREMEDRAFT_62261; K08900 BCS1 mitochondrial chaperone BCS1 -- }	{NA}	{NA}	{GO:0034551; mitochondrial respiratory chain complex III assembly; biological_process GO:0005524; ATP binding; molecular_function GO:0006281; DNA repair; biological_process GO:0003724; RNA helicase activity; molecular_function GO:0002949; NA GO:0098519; NA GO:0016301; kinase activity; molecular_function GO:0016887; ATPase activity; molecular_function GO:0043531; ADP binding; molecular_function GO…	{NA}	{NA}	{NA}	{NA}	{NA}	{PF07728:AAA domain (dynein-related subfamily) PF02367:Threonylcarbamoyl adenosine biosynthesis protein TsaE PF01443:Viral (Superfamily 1) RNA helicase PF00005:ABC transporter PF05496:Holliday junction DNA helicase ruvB N-terminus PF00004:ATPase family associated with various cellular activities (AAA) PF08740:BCS1 N terminal PF00931:NB-ARC domain PF03266:NTPase PF06414:Zeta toxin PF00910:RNA heli…
A0583	{Contig11:922598:927503:-}	{XP_014180207.1; nucleolar exosome component, involved in rRNA processing and RNA degradation, Dis3p [Trichosporon asahii var. asahii CBS 2479]}	{Q08162; Exosome complex exonuclease DIS3 }	{adl:AURDEDRAFT_149229; K12585 DIS3, RRP44 exosome complex exonuclease DIS3/RRP44 3.1.13.- Genetic Information Processing; Folding, sorting and degradation; RNA degradation [PATH:ko03018]}	{YOL021c; KOG2102 Exosomal 3'-5' exoribonuclease complex, subunit Rrp44/Dis3 J Translation, ribosomal structure and biogenesis ;}	{NA}	{GO:0016616; oxidoreductase activity, acting on the CH-OH group of donors, NAD or NADP as acceptor; molecular_function GO:0055114; oxidation-reduction process; biological_process GO:0051287; NAD binding; molecular_function GO:0008641; small protein activating enzyme activity; molecular_function}	{NA}	{NA}	{NA}	{NA}	{NA}	{PF00899:ThiF family PF03721:UDP-glucose/GDP-mannose dehydrogenase family, NAD binding domain}
A0584	{Contig11:928338:930120:+}	{ORY27764.1; putative glycolipid mannosyltransferase [Naematelia encephala]}	{Q59LF2; Alpha-1,3/1,6-mannosyltransferase ALG2 }	{cne:CND00660; K03843 ALG2 alpha-1,3/alpha-1,6-mannosyltransferase 2.4.1.132 2.4.1.257 Metabolism; Glycan biosynthesis and metabolism; N-Glycan biosynthesis [PATH:ko00510] Metabolism; Glycan biosynthesis and metabolism; Various types of N-glycan biosynthesis [PATH:ko00513] Metabolism; Global and overview maps; Metabolic pathways [PATH:ko01100]}	{NA}	{NA}	{NA}	{NA}	{NA}	{NA}	{NA}	{AFR95203.1_; GT4 sucrose synthase (EC 2.4.1.13); sucrose-phosphate synthase (EC 2.4.1.14); alpha-glucosyltransferase (EC 2.4.1.52); lipopolysaccharide N-acetylglucosaminyltransferase (EC 2.4.1.56); phosphatidylinositol alpha-mannosyltransferase (EC 2.4.1.57); GDP-Man: Man1GlcNAc2-PP-dolichol alpha-1,3-mannosyltransferase (EC 2.4.1.132); GDP-Man: Man3GlcNAc2-PP-dolichol/Man4GlcNAc2-PP-dolichol al…	{NA}
A0585	{Contig11:930486:931845:-}	{ORY27763.1; hypothetical protein BCR39DRAFT_537048 [Naematelia encephala]}	{NA}	{tms:TREMEDRAFT_39696; }	{NA}	{NA}	{GO:0005515; protein binding; molecular_function}	{NA}	{NA}	{NA}	{NA}	{NA}	{PF00400:WD domain, G-beta repeat}
A0586	{Contig11:933296:936410:+}	{NA}	{NA}	{NA}	{NA}	{NA}	{GO:0006508; proteolysis; biological_process GO:0008234; cysteine-type peptidase activity; molecular_function}	{NA}	{NA}	{NA}	{NA}	{NA}	{PF02902:Ulp1 protease family, C-terminal catalytic domain}
A0587	{Contig11:940161:941788:+}	{ORY27759.1; putative argininosuccinate synthase [Naematelia encephala]}	{P22768; Argininosuccinate synthase }	{cgi:CGB_J1580C; K01940 argG, ASS1 argininosuccinate synthase 6.3.4.5 Metabolism; Amino acid metabolism; Arginine biosynthesis [PATH:ko00220] Metabolism; Amino acid metabolism; Alanine, aspartate and glutamate metabolism [PATH:ko00250] Metabolism; Global and overview maps; Metabolic pathways [PATH:ko01100] Metabolism; Global and overview maps; Biosynthesis of secondary metabolites [PATH:ko01110] …	{YOL058w; KOG1706 Argininosuccinate synthase E Amino acid transport and metabolism ;}	{NA}	{GO:0004055; argininosuccinate synthase activity; molecular_function GO:0005524; ATP binding; molecular_function GO:0006526; arginine biosynthetic process; biological_process}	{PHI:5232; G4MTK2 MoARG1 318829 Magnaporthe oryzae Rice Blast Hordeum vulgare (related: barley) Arginine biosynthesis gene deletion: full; gene complementation loss of pathogenicity}	{NA}	{NA}	{NA}	{NA}	{PF00764:Arginosuccinate synthase}
A0588	{Contig11:72953:74426:-}	{NA}	{NA}	{abp:AGABI1DRAFT144390; }	{NA}	{NA}	{NA}	{NA}	{NA}	{NA}	{NA}	{NA}	{NA}
A0589	{Contig11:942002:943239:+}	{ORY27758.1; Sybindin-like protein [Naematelia encephala]}	{O43041; Transport protein particle subunit trs23 }	{cne:CND00710; K20303 TRAPPC4, TRS23 trafficking protein particle complex subunit 4 -- }	{SPBC3B9.12; KOG3369 Transport protein particle (TRAPP) complex subunit U Intracellular trafficking, secretion, and vesicular transport ;}	{NA}	{GO:0030008; TRAPP complex; cellular_component GO:0006810; transport; biological_process GO:0006888; ER to Golgi vesicle-mediated transport; biological_process GO:0005622; intracellular; cellular_component}	{NA}	{NA}	{NA}	{NA}	{NA}	{PF04628:Sedlin, N-terminal conserved region PF04099:Sybindin-like family }
A0590	{Contig11:943567:944942:-}	{ORY27757.1; hypothetical protein BCR39DRAFT_565604 [Naematelia encephala]}	{NA}	{cne:CND00720; }	{NA}	{NA}	{GO:0006694; steroid biosynthetic process; biological_process GO:0050662; coenzyme binding; molecular_function GO:0003854; 3-beta-hydroxy-delta5-steroid dehydrogenase activity; molecular_function GO:0055114; oxidation-reduction process; biological_process GO:0003824; NA GO:0016616; oxidoreductase activity, acting on the CH-OH group of donors, NAD or NADP as acceptor; molecular_function GO:0016491…	{NA}	{NA}	{NA}	{NA}	{NA}	{PF01073:3-beta hydroxysteroid dehydrogenase/isomerase family PF01370:NAD dependent epimerase/dehydratase family PF00107:Zinc-binding dehydrogenase PF03435:Saccharopine dehydrogenase NADP binding domain}
A0591	{Contig11:945594:946425:+}	{ORY27756.1; hypothetical protein BCR39DRAFT_537005 [Naematelia encephala]}	{NA}	{tms:TREMEDRAFT_74888; }	{NA}	{NA}	{NA}	{NA}	{NA}	{NA}	{YES}	{NA}	{NA}
A0592	{Contig11:946471:947385:-}	{ORY27755.1; hypothetical protein BCR39DRAFT_536996 [Naematelia encephala]}	{NA}	{cne:CND00310; }	{NA}	{NA}	{NA}	{NA}	{NA}	{NA}	{NA}	{NA}	{NA}
A0593	{Contig11:947674:950293:+}	{ORY27754.1; P-loop containing nucleoside triphosphate hydrolase protein [Naematelia encephala]}	{O42943; Uncharacterized ABC transporter ATP-binding protein C16H5.08c }	{cne:CND00300; K06185 ABCF2 ATP-binding cassette, subfamily F, member 2 -- }	{SPBC16H5.08c; KOG0927 Predicted transporter (ABC superfamily) R General function prediction only ;}	{NA}	{GO:0003723; RNA binding; molecular_function GO:0043531; ADP binding; molecular_function GO:0016887; ATPase activity; molecular_function GO:0000166; nucleotide binding; molecular_function GO:0007264; small GTPase mediated signal transduction; biological_process GO:0098519; NA GO:0005525; GTP binding; molecular_function GO:0003724; RNA helicase activity; molecular_function GO:0003677; DNA binding;…	{NA}	{NA}	{NA}	{NA}	{NA}	{PF00910:RNA helicase PF01580:FtsK/SpoIIIE family PF03266:NTPase PF00931:NB-ARC domain PF01926:50S ribosome-binding GTPase PF03193:Protein of unknown function, DUF258 PF13304:AAA domain, putative AbiEii toxin, Type IV TA system PF00005:ABC transporter PF08477:Ras of Complex, Roc, domain of DAPkinase PF02421:Ferrous iron transport protein B PF00006:ATP synthase alpha/beta family, nucleotide-bindin…
A0594	{Contig11:950401:952520:-}	{ORY27753.1; YjeF N-terminal domain-containing protein [Naematelia encephala]}	{Q5KJ55; NAD(P)H-hydrate epimerase }	{tms:TREMEDRAFT_40211; K17759 AIBP, nnrE NAD(P)H-hydrate epimerase 5.1.99.6 }	{7291119; KOG2585 Uncharacterized conserved protein S Function unknown ;}	{NA}	{NA}	{NA}	{NA}	{NA}	{NA}	{NA}	{NA}
A0595	{Contig11:953216:956151:+}	{ORY27751.1; major facilitator superfamily domain-containing protein [Naematelia encephala]}	{NA}	{pco:PHACADRAFT_255031; }	{NA}	{NA}	{GO:0055085; transmembrane transport; biological_process GO:0016021; integral to membrane; cellular_component}	{NA}	{NA}	{NA}	{NA}	{NA}	{PF07690:Major Facilitator Superfamily}
A0596	{Contig11:957020:960006:-}	{ORY27750.1; major facilitator superfamily domain-containing protein [Naematelia encephala]}	{NA}	{tms:TREMEDRAFT_13495; }	{NA}	{NA}	{GO:0055085; transmembrane transport; biological_process GO:0006810; transport; biological_process GO:0009512; cytochrome b6f complex; cellular_component GO:0022857; transmembrane transporter activity; molecular_function GO:0016021; integral to membrane; cellular_component GO:0009055; NA}	{NA}	{NA}	{NA}	{NA}	{NA}	{PF00083:Sugar (and other) transporter PF06609:Fungal trichothecene efflux pump (TRI12) PF07690:Major Facilitator Superfamily PF05115:Cytochrome B6-F complex subunit VI (PetL)}
A0597	{Contig11:963231:964640:+}	{ORY27749.1; hypothetical protein BCR39DRAFT_536941 [Naematelia encephala]}	{NA}	{NA}	{NA}	{NA}	{GO:0004713; protein tyrosine kinase activity; molecular_function GO:0005876; spindle microtubule; cellular_component GO:0008017; microtubule binding; molecular_function GO:0051301; cell division; biological_process GO:0005925; focal adhesion; cellular_component GO:0007059; chromosome segregation; biological_process GO:0000940; condensed chromosome outer kinetochore; cellular_component GO:0007172…	{NA}	{NA}	{NA}	{NA}	{NA}	{PF16740:Spindle and kinetochore-associated protein 2 PF03623:Focal adhesion targeting region}
A0598	{Contig11:966474:968654:-}	{ORY27748.1; putative low-affinity zinc ion transporter [Naematelia encephala]}	{O23039; Zinc transporter 5 }	{cnb:CNBD5880; K14709 SLC39A1_2_3, ZIP1_2_3 solute carrier family 39 (zinc transporter), member 1/2/3 -- }	{At1g05300; KOG1558 Fe2+/Zn2+ regulated transporter P Inorganic ion transport and metabolism ;}	{gnl|TC-DB|AMD82963.1; 2.A.5.1.16 zinc transporter protein ZIP1 [Russula atropurpurea]}	{GO:0055085; transmembrane transport; biological_process GO:0016020; membrane; cellular_component GO:0046873; metal ion transmembrane transporter activity; molecular_function GO:0030001; metal ion transport; biological_process}	{PHI:6240; J9VU22 Zip1 5207 Cryptococcus neoformans fungal meningitis Mus musculus (related: house mouse) ZIP family zinc transporter gene deletion: full; gene complementation reduced virulence}	{NA}	{NA}	{NA}	{NA}	{PF02535:ZIP Zinc transporter}
A0599	{Contig11:78235:85245:-}	{ORY24132.1; putative Pre-mRNA splicing factor [Naematelia encephala]}	{O75643; U5 small nuclear ribonucleoprotein 200 kDa helicase }	{tms:TREMEDRAFT_39472; K12854 SNRNP200, BRR2 pre-mRNA-splicing helicase BRR2 3.6.4.13 Genetic Information Processing; Transcription; Spliceosome [PATH:ko03040]}	{Hs22042312; KOG0951 RNA helicase BRR2, DEAD-box superfamily A RNA processing and modification ;}	{NA}	{GO:0008026; ATP-dependent helicase activity; molecular_function GO:0006139; nucleobase, nucleoside, nucleotide and nucleic acid metabolic process; biological_process GO:0005524; ATP binding; molecular_function GO:0003677; DNA binding; molecular_function GO:0006270; DNA-dependent DNA replication initiation; biological_process GO:0016787; hydrolase activity; molecular_function GO:0016818; hydrolas…	{NA}	{NA}	{NA}	{NA}	{NA}	{PF13307:Helicase C-terminal domain PF04851:Type III restriction enzyme, res subunit PF00270:DEAD/DEAH box helicase PF02562:PhoH-like protein PF02724:CDC45-like protein}
A0600	{Contig11:969986:970873:-}	{ORY27747.1; hypothetical protein BCR39DRAFT_536933 [Naematelia encephala]}	{NA}	{NA}	{NA}	{NA}	{GO:0008201; heparin binding; molecular_function GO:0008270; zinc ion binding; molecular_function}	{NA}	{NA}	{NA}	{NA}	{NA}	{PF02207:Putative zinc finger in N-recognin (UBR box) PF14554:VEGF heparin-binding domain}
A0601	{Contig11:972433:974429:+}	{ORY27746.1; hypothetical protein BCR39DRAFT_217976 [Naematelia encephala]}	{NA}	{NA}	{NA}	{NA}	{GO:0006874; cellular calcium ion homeostasis; biological_process GO:0003676; nucleic acid binding; molecular_function GO:0032040; small-subunit processome; cellular_component GO:0016021; integral to membrane; cellular_component GO:0016787; hydrolase activity; molecular_function GO:0006270; DNA-dependent DNA replication initiation; biological_process GO:0005219; ryanodine-sensitive calcium-releas…	{NA}	{NA}	{NA}	{YES}	{NA}	{PF04851:Type III restriction enzyme, res subunit PF00270:DEAD/DEAH box helicase PF04147:Nop14-like family PF06459:Ryanodine Receptor TM 4-6 PF02724:CDC45-like protein}
A0602	{Contig11:974804:976994:-}	{ORY27745.1; integral peroxisomal membrane peroxin-domain-containing protein [Naematelia encephala]}	{NA}	{cgi:CGB_J2170C; }	{NA}	{NA}	{NA}	{NA}	{NA}	{NA}	{NA}	{NA}	{NA}
A0603	{Contig11:979660:981393:+}	{ORY27744.1; calcium-dependent protein serine/threonine phosphatase [Naematelia encephala]}	{P0CM55; Calcineurin subunit B }	{cnb:CNBD5950; K06268 PPP3R, CNB serine/threonine-protein phosphatase 2B regulatory subunit -- Environmental Information Processing; Signal transduction; MAPK signaling pathway [PATH:ko04010] Environmental Information Processing; Signal transduction; Calcium signaling pathway [PATH:ko04020] Environmental Information Processing; Signal transduction; cGMP-PKG signaling pathway [PATH:ko04022] Cellul…	{SPCC830.06; KOG0034 Ca2+/calmodulin-dependent protein phosphatase (calcineurin subunit B), EF-Hand superfamily protein T Signal transduction mechanisms ;}	{NA}	{GO:0005578; proteinaceous extracellular matrix; cellular_component GO:0005509; calcium ion binding; molecular_function GO:0005515; protein binding; molecular_function GO:0007165; signal transduction; biological_process}	{PHI:474; P0CM54 CNB1 5207 Cryptococcus neoformans Cryptococcosis Mus musculus (related: house mouse) Calcineurin B regulatory subunit gene disruption; gene complementation loss of pathogenicity}	{CANB_CRYNB; CNB1 EAL20994.1 175 Cryptococcus neoformans 283643 FUNCTION: Regulatory subunit of calcineurin, a calcium-dependent, calmodulin stimulated protein phosphatase. Confers calcium sensitivity. Plays a central role in virulence and antifungal drug action (By similarity).; SUBUNIT: Composed of a catalytic subunit (A) and a regulatory subunit (B) (By similarity).; MISCELLANEOUS: This protei…	{NA}	{NA}	{NA}	{PF00036:EF hand PF13833:EF-hand domain pair PF13405:EF-hand domain PF10591:Secreted protein acidic and rich in cysteine Ca binding region PF13202:EF hand PF13499:EF-hand domain pair PF12763:Cytoskeletal-regulatory complex EF hand}
A0604	{Contig11:985398:987492:+}	{XP_021868737.1; putative glucosidase [Kockovaella imperatae]}	{P32486; Beta-glucan synthesis-associated protein KRE6 }	{cgi:CGB_J2210C; K21850 KRE6 beta-glucan synthesis-associated protein KRE6 -- }	{NA}	{NA}	{NA}	{NA}	{Q6UEI2_PNECA; KRE6 AAQ72769.1 675 Pneumocystis carinii 4754 Unknown Unknown Unknown {ID:PF03935; Description: SKN1} humans vertebrata Pneumocystis carinii Pneumonia Pneumonia }	{NA}	{NA}	{ADV24708.1_; GH16 xyloglucan:xyloglucosyltransferase (EC 2.4.1.207); keratan-sulfate endo-1,4-beta-galactosidase (EC 3.2.1.103); endo-1,3-beta-glucanase (EC 3.2.1.39); endo-1,3(4)-beta-glucanase (EC 3.2.1.6); licheninase (EC 3.2.1.73); beta-agarase (EC 3.2.1.81); 魏-carrageenase (EC 3.2.1.83); xyloglucanase (EC 3.2.1.151); endo-beta-1,3-galactanase (EC 3.2.1.181); beta-porphyranase (EC 3.2.1.178)…	{NA}
A0605	{Contig11:989040:991692:+}	{ORY27742.1; hypothetical protein BCR39DRAFT_536914 [Naematelia encephala]}	{NA}	{cgi:CGB_J1650W; K21989 TMEM63 calcium permeable stress-gated cation channel -- }	{NA}	{NA}	{GO:0016020; membrane; cellular_component GO:0003676; nucleic acid binding; molecular_function}	{NA}	{NA}	{NA}	{NA}	{NA}	{PF02714:Calcium-dependent channel, 7TM region, putative phosphate PF00076:RNA recognition motif. (a.k.a. RRM, RBD, or RNP domain)}
A0606	{Contig11:994380:996247:-}	{ORY27740.1; putative glutathione transferase [Naematelia encephala]}	{NA}	{tms:TREMEDRAFT_71921; }	{NA}	{NA}	{GO:0005515; protein binding; molecular_function}	{NA}	{NA}	{NA}	{NA}	{NA}	{PF13417:Glutathione S-transferase, N-terminal domain PF02798:Glutathione S-transferase, N-terminal domain PF13409:Glutathione S-transferase, N-terminal domain}
A0607	{Contig11:999784:1002775:-}	{XP_007008630.1; hypothetical protein TREMEDRAFT_46166, partial [Tremella mesenterica DSM 1558]}	{NA}	{tms:TREMEDRAFT_46166; K19984 EXOC5, SEC10 exocyst complex component 5 -- }	{NA}	{NA}	{GO:0048278; vesicle docking; biological_process GO:0005737; cytoplasm; cellular_component GO:0006887; exocytosis; biological_process}	{NA}	{NA}	{NA}	{NA}	{NA}	{PF07393:Exocyst complex component Sec10}
A0608	{Contig11:1010192:1011724:-}	{ORY27736.1; hypothetical protein BCR39DRAFT_536871 [Naematelia encephala]}	{NA}	{NA}	{NA}	{NA}	{GO:0008080; N-acetyltransferase activity; molecular_function}	{NA}	{NA}	{NA}	{NA}	{NA}	{PF13302:Acetyltransferase (GNAT) domain PF00583:Acetyltransferase (GNAT) family}
A0609	{Contig11:1012851:1014806:-}	{NA}	{NA}	{NA}	{NA}	{NA}	{GO:0046872; metal ion binding; molecular_function GO:0005680; anaphase-promoting complex; cellular_component GO:0004842; ubiquitin-protein ligase activity; molecular_function}	{NA}	{NA}	{NA}	{NA}	{NA}	{PF00097:Zinc finger, C3HC4 type (RING finger) PF12861:Anaphase-promoting complex subunit 11 RING-H2 finger}
A0610	{Contig11:87100:89759:+}	{ORY24131.1; hypothetical protein BCR39DRAFT_547744 [Naematelia encephala]}	{NA}	{NA}	{NA}	{NA}	{GO:0005515; protein binding; molecular_function}	{NA}	{NA}	{NA}	{NA}	{NA}	{PF00856:SET domain}
A0611	{Contig11:1016085:1018215:+}	{ORY27733.1; hypothetical protein BCR39DRAFT_599265 [Naematelia encephala]}	{NA}	{NA}	{NA}	{NA}	{GO:0006355; regulation of transcription, DNA-dependent; biological_process GO:0003700; sequence-specific DNA binding transcription factor activity; molecular_function GO:0005634; nucleus; cellular_component GO:0043565; sequence-specific DNA binding; molecular_function}	{NA}	{NA}	{NA}	{NA}	{NA}	{PF00447:HSF-type DNA-binding}
A0612	{Contig11:1019341:1021752:-}	{XP_018265517.1; hypothetical protein I303_01883 [Kwoniella dejecticola CBS 10117]}	{NA}	{NA}	{NA}	{NA}	{NA}	{NA}	{NA}	{NA}	{NA}	{NA}	{NA}
A0613	{Contig11:1022581:1025551:+}	{OCF76734.1; hypothetical protein I204_02435 [Kwoniella mangroviensis CBS 8886]}	{NA}	{tms:TREMEDRAFT_32035; K06676 BRRN1, BRN1, CAPH condensin complex subunit 2 -- Cellular Processes; Cell growth and death; Cell cycle - yeast [PATH:ko04111]}	{NA}	{NA}	{GO:0007076; mitotic chromosome condensation; biological_process GO:0000796; condensin complex; cellular_component}	{NA}	{NA}	{NA}	{NA}	{NA}	{PF05786:Condensin complex subunit 2}
A0614	{Contig11:1029927:1034797:+}	{ORY27062.1; S-adenosyl-L-methionine-dependent methyltransferase [Naematelia encephala]}	{NA}	{tms:TREMEDRAFT_44583; K15334 NCL1, TRM4 multisite-specific tRNA:(cytosine-C5)-methyltransferase 2.1.1.202 }	{NA}	{NA}	{GO:0008152; NA GO:0055114; oxidation-reduction process; biological_process GO:0016903; oxidoreductase activity, acting on the aldehyde or oxo group of donors; molecular_function GO:0032259; methylation; biological_process GO:0008168; methyltransferase activity; molecular_function}	{NA}	{NA}	{NA}	{NA}	{NA}	{PF01558:Pyruvate ferredoxin/flavodoxin oxidoreductase PF01189:16S rRNA methyltransferase RsmB/F PF08241:Methyltransferase domain PF01728:FtsJ-like methyltransferase}
A0615	{Contig11:1035153:1037358:-}	{ORY27065.1; hypothetical protein BCR39DRAFT_539094 [Naematelia encephala]}	{NA}	{cne:CND00400; }	{NA}	{NA}	{NA}	{NA}	{NA}	{NA}	{NA}	{NA}	{NA}
A0616	{Contig11:1039693:1040088:-}	{NA}	{NA}	{NA}	{NA}	{NA}	{NA}	{NA}	{NA}	{NA}	{NA}	{NA}	{NA}
A0617	{Contig11:1046113:1048206:-}	{NA}	{NA}	{NA}	{NA}	{NA}	{NA}	{NA}	{NA}	{NA}	{NA}	{NA}	{NA}
A0618	{Contig11:1048965:1050285:+}	{ORY27071.1; hypothetical protein BCR39DRAFT_539102 [Naematelia encephala]}	{NA}	{cnb:CNBM1240; }	{NA}	{NA}	{GO:0006355; regulation of transcription, DNA-dependent; biological_process GO:0003700; sequence-specific DNA binding transcription factor activity; molecular_function GO:0005634; nucleus; cellular_component GO:0003677; DNA binding; molecular_function}	{NA}	{NA}	{NA}	{NA}	{NA}	{PF00170:bZIP transcription factor PF07716:Basic region leucine zipper PF03131:bZIP Maf transcription factor PF01166:TSC-22/dip/bun family}
A0619	{Contig11:1051147:1052602:+}	{ORY27072.1; hypothetical protein BCR39DRAFT_539103 [Naematelia encephala]}	{NA}	{ssl:SS1G_05082; }	{NA}	{NA}	{GO:0005515; protein binding; molecular_function}	{NA}	{NA}	{NA}	{NA}	{NA}	{PF01344:Kelch motif PF07646:Kelch motif}
A0620	{Contig11:1055733:1059452:-}	{ORY27076.1; hypothetical protein BCR39DRAFT_539118 [Naematelia encephala]}	{NA}	{cne:CNF01410; }	{NA}	{NA}	{GO:0008270; zinc ion binding; molecular_function GO:0006351; transcription, DNA-dependent; biological_process GO:0003677; DNA binding; molecular_function GO:0005634; nucleus; cellular_component}	{NA}	{NA}	{NA}	{NA}	{NA}	{PF04082:Fungal specific transcription factor domain }
A0621	{Contig11:6765:8004:-}	{ORY31827.1; hypothetical protein BCR39DRAFT_525560 [Naematelia encephala]}	{NA}	{tms:TREMEDRAFT_63948; }	{NA}	{NA}	{NA}	{NA}	{NA}	{NA}	{NA}	{NA}	{NA}
A0622	{Contig11:92671:95350:-}	{ORY24129.1; Golgi complex component 7-domain-containing protein [Naematelia encephala]}	{NA}	{tms:TREMEDRAFT_69058; K20294 COG7 conserved oligomeric Golgi complex subunit 7 -- }	{NA}	{NA}	{GO:0019028; viral capsid; cellular_component GO:0019031; viral envelope; cellular_component GO:0006886; intracellular protein transport; biological_process GO:0070840; dynein complex binding; molecular_function GO:0017119; Golgi transport complex; cellular_component GO:0008134; transcription factor binding; molecular_function GO:0005198; NA GO:0042803; protein homodimerization activity; molecula…	{NA}	{NA}	{NA}	{NA}	{NA}	{PF10191:Golgi complex component 7 (COG7) PF04513:Baculovirus polyhedron envelope protein, PEP, C terminus PF10473:Leucine-rich repeats of kinetochore protein Cenp-F/LEK1}
A0623	{Contig11:1063260:1064921:+}	{NA}	{NA}	{NA}	{NA}	{NA}	{GO:0016020; membrane; cellular_component GO:0016887; ATPase activity; molecular_function GO:0005524; ATP binding; molecular_function}	{NA}	{NA}	{NA}	{NA}	{NA}	{PF00005:ABC transporter PF01061:ABC-2 type transporter}
A0624	{Contig11:95571:97144:+}	{ORY24128.1; hypothetical protein BCR39DRAFT_507593 [Naematelia encephala]}	{NA}	{NA}	{NA}	{NA}	{GO:0005634; nucleus; cellular_component GO:0006302; double-strand break repair; biological_process}	{NA}	{NA}	{NA}	{NA}	{NA}	{PF09302:XLF-Cernunnos, XRcc4-like factor, NHEJ component}
A0625	{Contig11:97363:99181:-}	{ORY24127.1; ribosomal protein L1p/L10e family-domain-containing protein [Naematelia encephala]}	{NA}	{tms:TREMEDRAFT_39479; K14775 UTP30, RSL1D1 ribosome biogenesis protein UTP30 -- }	{NA}	{NA}	{NA}	{NA}	{NA}	{NA}	{NA}	{NA}	{NA}
A0626	{Contig11:99563:100114:-}	{ODN85916.1; non-histone chromosomal protein 6 [Cryptococcus depauperatus CBS 7841]}	{P0CO25; Non-histone chromosomal protein 6 }	{tvs:TRAVEDRAFT_49519; }	{YPR052c; KOG0381 HMG box-containing protein R General function prediction only ;}	{NA}	{GO:0007275; multicellular organismal development; biological_process}	{PHI:1063; Q2Q466 MNH6 318829 Magnaporthe oryzae Rice Blast Hordeum vulgare (related: barley) nonhistone protein containing an HMG1 box gene deletion; gene complementation reduced virulence}	{Q2Q466_MAGGR; MNH6 ABB30152.1 101 Magnaporthe grisea 148305 Unknown 17644013 Unknown {ID:PF00505; Description: HMG_box} Digitaria (Poaceae) herb Leaf spot Leaf Spot {ID:0003677; Method: IEA:UniProtKB-KW; Description: F:DNA binding}}	{NA}	{NA}	{NA}	{PF04690:YABBY protein}
A0627	{Contig11:103400:104525:-}	{XP_571388.1; cytoplasm protein, putative [Cryptococcus neoformans var. neoformans B-3501A|Cryptococcus neoformans var. neoformans JEC21]}	{NA}	{cnb:CNBF0570; K18045 SIW14, OCA3 tyrosine-protein phosphatase SIW14 3.1.3.48 }	{NA}	{NA}	{NA}	{NA}	{NA}	{NA}	{NA}	{NA}	{NA}
A0628	{Contig11:104836:107223:+}	{XP_021870267.1; CDP-alcohol phosphatidyltransferase-domain-containing protein [Kockovaella imperatae]}	{NA}	{tms:TREMEDRAFT_44408; K00993 EPT1 ethanolaminephosphotransferase 2.7.8.1 Metabolism; Metabolism of other amino acids; Phosphonate and phosphinate metabolism [PATH:ko00440] Metabolism; Lipid metabolism; Glycerophospholipid metabolism [PATH:ko00564] Metabolism; Lipid metabolism; Ether lipid metabolism [PATH:ko00565] Metabolism; Global and overview maps; Metabolic pathways [PATH:ko01100] Metabolism…	{NA}	{NA}	{GO:0016780; phosphotransferase activity, for other substituted phosphate groups; molecular_function GO:0016020; membrane; cellular_component GO:0008654; phospholipid biosynthetic process; biological_process}	{NA}	{NA}	{NA}	{NA}	{NA}	{PF01066:CDP-alcohol phosphatidyltransferase}
A0629	{Contig11:108617:113014:+}	{ORY24122.1; putative hydroxymethylglutaryl-CoA reductase [Naematelia encephala]}	{Q12649; 3-hydroxy-3-methylglutaryl-coenzyme A reductase }	{tms:TREMEDRAFT_44404; K00021 HMGCR hydroxymethylglutaryl-CoA reductase (NADPH) 1.1.1.34 Metabolism; Metabolism of terpenoids and polyketides; Terpenoid backbone biosynthesis [PATH:ko00900] Metabolism; Global and overview maps; Metabolic pathways [PATH:ko01100] Metabolism; Global and overview maps; Biosynthesis of secondary metabolites [PATH:ko01110] Metabolism; Global and overview maps; Biosynth…	{NA}	{NA}	{GO:0055114; oxidation-reduction process; biological_process GO:0050662; coenzyme binding; molecular_function GO:0015936; coenzyme A metabolic process; biological_process GO:0016021; integral to membrane; cellular_component GO:0004420; hydroxymethylglutaryl-CoA reductase (NADPH) activity; molecular_function}	{PHI:1006; I1RXX1 HMR1 5518 Fusarium graminearum Fusarium Ear Blight Triticum (related: wheat) HMG-CoA Reductase gene deletion; gene complementation reduced virulence}	{NA}	{NA}	{NA}	{NA}	{PF00368:Hydroxymethylglutaryl-coenzyme A reductase PF02460:Patched family}
A0630	{Contig11:114182:116376:+}	{ORY24121.1; hypothetical protein BCR39DRAFT_547670 [Naematelia encephala]}	{NA}	{tms:TREMEDRAFT_71834; }	{NA}	{NA}	{GO:0005634; nucleus; cellular_component GO:0006260; DNA replication; biological_process}	{NA}	{NA}	{NA}	{NA}	{NA}	{PF09329:Primase zinc finger}
A0631	{Contig11:118322:120567:-}	{ORY24120.1; hypothetical protein BCR39DRAFT_547659 [Naematelia encephala]}	{NA}	{cne:CNF04570; }	{NA}	{NA}	{GO:0008152; NA GO:0016787; hydrolase activity; molecular_function}	{NA}	{NA}	{NA}	{NA}	{NA}	{PF07859:alpha/beta hydrolase fold}
A0632	{Contig11:121507:123396:-}	{ORY24119.1; hypothetical protein BCR39DRAFT_547657 [Naematelia encephala]}	{NA}	{NA}	{NA}	{NA}	{GO:0008033; tRNA processing; biological_process GO:0055114; oxidation-reduction process; biological_process GO:0071949; FAD binding; molecular_function GO:0016491; oxidoreductase activity; molecular_function GO:0050660; flavin adenine dinucleotide binding; molecular_function}	{NA}	{NA}	{NA}	{NA}	{NA}	{PF01494:FAD binding domain PF01266:FAD dependent oxidoreductase PF07992:Pyridine nucleotide-disulphide oxidoreductase PF01134:Glucose inhibited division protein A PF01593:Flavin containing amine oxidoreductase}
A0633	{Contig11:8560:9009:+}	{NA}	{NA}	{ela:UCREL1_9481; }	{NA}	{NA}	{NA}	{NA}	{NA}	{NA}	{NA}	{NA}	{NA}
A0634	{Contig11:129814:131446:+}	{ORY24118.1; kinase-like domain-containing protein, partial [Naematelia encephala]}	{P08092; Negative regulator of sexual conjugation and meiosis }	{cgi:CGB_F0330C; }	{SPBC19C2.05; KOG0583 Serine/threonine protein kinase T Signal transduction mechanisms ;}	{NA}	{GO:0006468; protein phosphorylation; biological_process GO:0005524; ATP binding; molecular_function GO:0004672; protein kinase activity; molecular_function}	{PHI:1221; I1RJM9 FGSG_04054 5518 Fusarium graminearum Fusarium Ear Blight Triticum (related: wheat) protein kinase gene deletion: full lethal}	{NA}	{NA}	{NA}	{NA}	{PF00069:Protein kinase domain PF07714:Protein tyrosine kinase}
A0635	{Contig11:134384:136032:+}	{ORY24117.1; hypothetical protein BCR39DRAFT_547638 [Naematelia encephala]}	{NA}	{NA}	{NA}	{NA}	{NA}	{NA}	{NA}	{NA}	{NA}	{NA}	{NA}
A0636	{Contig11:136932:139509:-}	{ORY24116.1; hypothetical protein BCR39DRAFT_547632 [Naematelia encephala]}	{NA}	{cnb:CNBF0390; }	{NA}	{NA}	{NA}	{NA}	{NA}	{NA}	{NA}	{NA}	{NA}
A0637	{Contig11:140138:141810:+}	{NA}	{NA}	{NA}	{NA}	{NA}	{GO:0016491; oxidoreductase activity; molecular_function GO:0055114; oxidation-reduction process; biological_process}	{NA}	{NA}	{NA}	{NA}	{NA}	{PF00667:FAD binding domain PF00175:Oxidoreductase NAD-binding domain }
A0638	{Contig11:143350:146001:-}	{ORY24113.1; major facilitator superfamily domain-containing protein [Naematelia encephala]}	{NA}	{tms:TREMEDRAFT_71829; }	{NA}	{NA}	{GO:0016021; integral to membrane; cellular_component GO:0022857; transmembrane transporter activity; molecular_function GO:0055085; transmembrane transport; biological_process}	{NA}	{NA}	{NA}	{NA}	{NA}	{PF07690:Major Facilitator Superfamily PF00083:Sugar (and other) transporter}
A0639	{Contig11:147218:151103:-}	{ORY24112.1; hypothetical protein BCR39DRAFT_335530 [Naematelia encephala]}	{D4AYW0; ABC transporter G family member ARB_01379 }	{cne:CNF04860; }	{NA}	{NA}	{GO:0003924; GTPase activity; molecular_function GO:0005524; ATP binding; molecular_function GO:0016887; ATPase activity; molecular_function GO:0016020; membrane; cellular_component GO:0005525; GTP binding; molecular_function}	{NA}	{NA}	{NA}	{NA}	{NA}	{PF03193:Protein of unknown function, DUF258 PF13304:AAA domain, putative AbiEii toxin, Type IV TA system PF00005:ABC transporter PF01061:ABC-2 type transporter}
A0640	{Contig11:152758:156400:+}	{NA}	{NA}	{NA}	{NA}	{NA}	{NA}	{NA}	{NA}	{NA}	{YES}	{NA}	{NA}
A0641	{Contig11:159874:161365:+}	{NA}	{NA}	{NA}	{NA}	{NA}	{NA}	{NA}	{NA}	{NA}	{NA}	{NA}	{NA}
A0642	{Contig11:162017:164913:-}	{ORY24106.1; amidohydrolase family-domain-containing protein [Naematelia encephala]}	{NA}	{cgi:CGB_F1050W; }	{NA}	{NA}	{GO:0016787; hydrolase activity; molecular_function}	{NA}	{NA}	{NA}	{NA}	{NA}	{PF01979:Amidohydrolase family}
A0643	{Contig11:173877:175004:+}	{NA}	{NA}	{NA}	{NA}	{NA}	{NA}	{NA}	{NA}	{NA}	{NA}	{NA}	{NA}
A0644	{Contig11:9226:10284:+}	{XP_019044206.1; hypothetical protein I302_07489 [Kwoniella bestiolae CBS 10118]}	{NA}	{shs:STEHIDRAFT_171583; }	{NA}	{NA}	{GO:0019348; dolichol metabolic process; biological_process GO:0016021; integral to membrane; cellular_component GO:0030234; NA GO:0030176; integral to endoplasmic reticulum membrane; cellular_component GO:0055085; transmembrane transport; biological_process}	{NA}	{NA}	{NA}	{NA}	{NA}	{PF04103:CD20-like family PF07297:Dolichol phosphate-mannose biosynthesis regulatory protein (DPM2) PF07690:Major Facilitator Superfamily}
A0645	{Contig11:175652:176383:-}	{NA}	{NA}	{NA}	{NA}	{NA}	{NA}	{NA}	{NA}	{NA}	{NA}	{NA}	{NA}
A0646	{Contig11:177248:178162:-}	{NA}	{NA}	{NA}	{NA}	{NA}	{NA}	{NA}	{NA}	{NA}	{NA}	{NA}	{NA}
A0647	{Contig11:178730:179320:-}	{NA}	{NA}	{NA}	{NA}	{NA}	{NA}	{NA}	{NA}	{NA}	{NA}	{NA}	{NA}
A0648	{Contig11:182772:184078:-}	{ORY24857.1; putative Rho small monomeric GTPase [Naematelia encephala]}	{Q10133; GTP-binding protein rho2 }	{tms:TREMEDRAFT_71842; }	{SPAC16.01; KOG0393 Ras-related small GTPase, Rho type R General function prediction only ;}	{NA}	{GO:0007264; small GTPase mediated signal transduction; biological_process GO:0005525; GTP binding; molecular_function GO:0003924; GTPase activity; molecular_function}	{PHI:3833; I1RJP0 Fgrho2 5518 Fusarium graminearum Fusarium Head Blight Triticum aestivum (related: bread wheat) Rho GTPases gene deletion; gene complementation reduced virulence}	{A0SXQ6_MAGGR; RHO3 ABK60346.1 210 Magnaporthe grisea 148305 SIMILARITY: Belongs to the small GTPase superfamily. Rho family. Unknown Unknown {ID:PF00071; Description: Ras} Digitaria (Poaceae) herb Leaf spot Leaf Spot {ID:0005622; Method: IEA:InterPro; Description: C:intracellular} {ID:0016020; Method: IEA:UniProtKB-KW; Description: C:membrane} {ID:0005525; Method: IEA:UniProtKB-KW; Description: …	{NA}	{NA}	{NA}	{PF00071:Ras family PF03193:Protein of unknown function, DUF258 PF01926:50S ribosome-binding GTPase PF00025:ADP-ribosylation factor family PF08477:Ras of Complex, Roc, domain of DAPkinase}
A0649	{Contig11:185215:188098:+}	{ORY24858.1; hypothetical protein BCR39DRAFT_471947 [Naematelia encephala]}	{O94432; Uncharacterized RNA-binding protein C660.15 }	{cne:CNN01940; K14411 MSI RNA-binding protein Musashi -- Genetic Information Processing; Translation; mRNA surveillance pathway [PATH:ko03015]}	{SPBC660.15; KOG4205 RNA-binding protein musashi/mRNA cleavage and polyadenylation factor I complex, subunit HRP1 A RNA processing and modification ;}	{NA}	{GO:0005672; transcription factor TFIIA complex; cellular_component GO:0005634; nucleus; cellular_component GO:0003712; transcription cofactor activity; molecular_function GO:0006367; transcription initiation from RNA polymerase II promoter; biological_process GO:0003676; nucleic acid binding; molecular_function GO:0006397; mRNA processing; biological_process GO:0000124; SAGA complex; cellular_co…	{NA}	{NA}	{NA}	{NA}	{NA}	{PF12090:Spt20 family PF05843:Suppressor of forked protein (Suf) PF03153:Transcription factor IIA, alpha/beta subunit PF00076:RNA recognition motif. (a.k.a. RRM, RBD, or RNP domain) PF16367:RNA recognition motif}
A0650	{Contig11:192085:193576:+}	{ORY24859.1; protein-tyrosine phosphatase-like protein [Naematelia encephala]}	{NA}	{tms:TREMEDRAFT_31601; K11240 MSG5 tyrosine-protein phosphatase MSG5 3.1.3.48 Environmental Information Processing; Signal transduction; MAPK signaling pathway - yeast [PATH:ko04011]}	{NA}	{NA}	{GO:0004725; protein tyrosine phosphatase activity; molecular_function GO:0006470; protein dephosphorylation; biological_process GO:0008138; protein tyrosine/serine/threonine phosphatase activity; molecular_function GO:0016311; dephosphorylation; biological_process}	{NA}	{NA}	{NA}	{NA}	{NA}	{PF00782:Dual specificity phosphatase, catalytic domain PF00102:Protein-tyrosine phosphatase}
A0651	{Contig11:196407:200650:+}	{ORY24860.1; hypothetical protein BCR39DRAFT_590400 [Naematelia encephala]}	{NA}	{NA}	{NA}	{NA}	{GO:0005198; NA GO:0005578; proteinaceous extracellular matrix; cellular_component}	{NA}	{NA}	{NA}	{NA}	{NA}	{PF06403:Lamprin}
A0652	{Contig11:201378:202435:-}	{ORY24861.1; RNA polymerase Rpb7 [Naematelia encephala]}	{O14459; DNA-directed RNA polymerase II subunit rpb7 }	{tms:TREMEDRAFT_71846; K03015 RPB7, POLR2G DNA-directed RNA polymerase II subunit RPB7 -- Metabolism; Nucleotide metabolism; Purine metabolism [PATH:ko00230] Metabolism; Nucleotide metabolism; Pyrimidine metabolism [PATH:ko00240] Metabolism; Global and overview maps; Metabolic pathways [PATH:ko01100] Genetic Information Processing; Transcription; RNA polymerase [PATH:ko03020] Human Diseases; Neur…	{SPACUNK4.06c; KOG3298 DNA-directed RNA polymerase subunit E' K Transcription ;}	{NA}	{GO:0006351; transcription, DNA-dependent; biological_process GO:0003676; nucleic acid binding; molecular_function GO:0003899; DNA-directed RNA polymerase activity; molecular_function}	{PHI:1567; I1RCB7 GzOB007 5518 Fusarium graminearum Fusarium Ear Blight Triticum (related: wheat) transcription factor gene deletion unaffected pathogenicity}	{NA}	{NA}	{NA}	{NA}	{PF03876:SHS2 domain found in N terminus of Rpb7p/Rpc25p/MJ0397 PF00575:S1 RNA binding domain}
A0653	{Contig11:203012:204640:+}	{ORY24862.1; putative Bud site selection-related protein [Naematelia encephala]}	{NA}	{cnb:CNBD1510; }	{NA}	{NA}	{NA}	{NA}	{NA}	{NA}	{NA}	{NA}	{NA}
A0654	{Contig11:205198:207836:-}	{ORY24863.1; P-loop containing nucleoside triphosphate hydrolase protein [Naematelia encephala]}	{O94659; Probable nucleolar GTP-binding protein 1 }	{tms:TREMEDRAFT_39506; K06943 NOG1 nucleolar GTP-binding protein -- Genetic Information Processing; Translation; Ribosome biogenesis in eukaryotes [PATH:ko03008]}	{Hs14737772; KOG1490 GTP-binding protein CRFG/NOG1 (ODN superfamily) R General function prediction only ;}	{NA}	{GO:0006914; autophagy; biological_process GO:0005525; GTP binding; molecular_function GO:0007264; small GTPase mediated signal transduction; biological_process GO:0003924; GTPase activity; molecular_function}	{NA}	{NA}	{NA}	{NA}	{NA}	{PF04111:Autophagy protein Apg6 PF01926:50S ribosome-binding GTPase PF02421:Ferrous iron transport protein B PF04548:AIG1 family PF06858:Nucleolar GTP-binding protein 1 (NOG1) PF03193:Protein of unknown function, DUF258 PF08477:Ras of Complex, Roc, domain of DAPkinase}
A0655	{Contig11:11944:13191:-}	{XP_019045971.1; hypothetical protein I302_04711 [Kwoniella bestiolae CBS 10118]}	{NA}	{shs:STEHIDRAFT_105405; }	{NA}	{NA}	{GO:0006807; nitrogen compound metabolic process; biological_process GO:0016810; hydrolase activity, acting on carbon-nitrogen (but not peptide) bonds; molecular_function}	{NA}	{NA}	{NA}	{NA}	{NA}	{PF00795:Carbon-nitrogen hydrolase}
A0656	{Contig11:208449:211639:+}	{ORY24864.1; hypothetical protein BCR39DRAFT_545589 [Naematelia encephala]}	{NA}	{cgi:CGB_N3110W; }	{NA}	{NA}	{GO:0005515; protein binding; molecular_function}	{NA}	{NA}	{NA}	{NA}	{NA}	{PF02845:CUE domain}
A0657	{Contig11:212441:213859:+}	{ORY24865.1; hypothetical protein BCR39DRAFT_545591 [Naematelia encephala]}	{NA}	{tms:TREMEDRAFT_63019; }	{NA}	{NA}	{GO:0046872; metal ion binding; molecular_function}	{NA}	{NA}	{NA}	{NA}	{NA}	{PF02069:Prokaryotic metallothionein}
A0658	{Contig11:214340:215091:-}	{XP_018999237.1; hypothetical protein I203_08201 [Kwoniella mangroviensis CBS 8507]}	{NA}	{cnb:CNBF0380; }	{NA}	{NA}	{GO:0019058; viral infectious cycle; biological_process}	{PHI:810; G4MRI4 MGG_02436 318829 Magnaporthe oryzae Rice Blast Oryza sativa (related: rice) Hypothetical protein gene disruption reduced virulence}	{A4R2T9_MAGO7; MGG_02436 EDJ98604.1 117 Magnaporthe oryzae 242507 Unknown 15846337 XP_365734.1, XM_365734.1 {ID:Pfam-B_8559; Description: PB008559} Poaceae, especially important on Oryzae herb Rice blast Rice Blast }	{NA}	{NA}	{NA}	{PF04583:Baculoviridae p74 conserved region}
A0659	{Contig11:215587:221108:+}	{ORY24867.1; hypothetical protein BCR39DRAFT_312260 [Naematelia encephala]}	{NA}	{tms:TREMEDRAFT_31892; K02320 POLA1 DNA polymerase alpha subunit A 2.7.7.7 Metabolism; Nucleotide metabolism; Purine metabolism [PATH:ko00230] Metabolism; Nucleotide metabolism; Pyrimidine metabolism [PATH:ko00240] Metabolism; Global and overview maps; Metabolic pathways [PATH:ko01100] Genetic Information Processing; Replication and repair; DNA replication [PATH:ko03030]}	{NA}	{NA}	{GO:0003677; DNA binding; molecular_function GO:0000166; nucleotide binding; molecular_function GO:0006260; DNA replication; biological_process GO:0001882; nucleoside binding; molecular_function GO:0008408; 3'-5' exonuclease activity; molecular_function GO:0003887; DNA-directed DNA polymerase activity; molecular_function}	{NA}	{NA}	{NA}	{NA}	{NA}	{PF08996:DNA Polymerase alpha zinc finger PF03104:DNA polymerase family B, exonuclease domain PF00136:DNA polymerase family B PF03175:DNA polymerase type B, organellar and viral}
A0660	{Contig11:221663:223068:-}	{ORY24868.1; hypothetical protein BCR39DRAFT_312352 [Naematelia encephala]}	{P0CO85; Eukaryotic translation initiation factor 3 subunit F }	{cgi:CGB_F0280C; K03249 EIF3F translation initiation factor 3 subunit F -- Genetic Information Processing; Translation; RNA transport [PATH:ko03013]}	{NA}	{NA}	{GO:0005515; protein binding; molecular_function GO:0042493; response to drug; biological_process GO:0055114; oxidation-reduction process; biological_process GO:0004146; dihydrofolate reductase activity; molecular_function}	{NA}	{NA}	{NA}	{NA}	{NA}	{PF01398:JAB1/Mov34/MPN/PAD-1 ubiquitin protease PF06442:R67 dihydrofolate reductase}
A0661	{Contig11:223372:230119:+}	{ORY24869.1; putative clathrin-coated vesicle protein [Naematelia encephala]}	{NA}	{cnb:CNBF0370; }	{NA}	{NA}	{GO:0005515; protein binding; molecular_function}	{NA}	{NA}	{NA}	{NA}	{NA}	{PF02985:HEAT repeat}
A0662	{Contig11:232246:233188:-}	{NA}	{NA}	{NA}	{NA}	{NA}	{NA}	{NA}	{NA}	{NA}	{NA}	{NA}	{NA}
A0663	{Contig11:236499:237888:-}	{NA}	{NA}	{NA}	{NA}	{NA}	{NA}	{NA}	{NA}	{NA}	{NA}	{NA}	{NA}
A0664	{Contig11:238466:239914:+}	{ORY24875.1; putative 40S ribosomal protein S2 [Naematelia encephala]}	{P31009; 40S ribosomal protein S2 }	{cne:CNF04150; K02981 RP-S2e, RPS2 small subunit ribosomal protein S2e -- Genetic Information Processing; Translation; Ribosome [PATH:ko03010]}	{7297568; KOG0877 40S ribosomal protein S2/30S ribosomal protein S5 J Translation, ribosomal structure and biogenesis ;}	{NA}	{GO:0003735; structural constituent of ribosome; molecular_function GO:0005840; ribosome; cellular_component GO:0003723; RNA binding; molecular_function GO:0006412; translation; biological_process}	{NA}	{NA}	{NA}	{NA}	{NA}	{PF00333:Ribosomal protein S5, N-terminal domain PF03719:Ribosomal protein S5, C-terminal domain}
A0665	{Contig11:241514:242969:+}	{ORY24880.1; PITH domain-domain-containing protein [Naematelia encephala]}	{NA}	{tms:TREMEDRAFT_39587; }	{NA}	{NA}	{GO:0016491; oxidoreductase activity; molecular_function GO:0015035; protein disulfide oxidoreductase activity; molecular_function GO:0016209; NA GO:0045454; cell redox homeostasis; biological_process GO:0055114; oxidation-reduction process; biological_process GO:0009055; NA}	{PHI:7258; P0A4L3 TrxA 1639 Listeria monocytogenes Listeriosis Mus musculus (related: house mouse) Oxidoreductase Gene deletion: full; gene complementation reduced virulence}	{NA}	{NA}	{YES}	{NA}	{PF00578:AhpC/TSA family PF00085:Thioredoxin PF00462:Glutaredoxin}
A0666	{Contig11:14855:16971:+}	{OCF32502.1; hypothetical protein I316_05930 [Kwoniella heveanensis BCC8398]}	{NA}	{NA}	{NA}	{NA}	{NA}	{NA}	{NA}	{NA}	{NA}	{NA}	{NA}
A0667	{Contig11:243535:246612:-}	{ORY24881.1; hypothetical protein BCR39DRAFT_545694 [Naematelia encephala]}	{NA}	{tms:TREMEDRAFT_63042; }	{NA}	{NA}	{GO:0006886; intracellular protein transport; biological_process GO:0005622; intracellular; cellular_component}	{NA}	{NA}	{NA}	{NA}	{NA}	{PF03127:GAT domain PF00790:VHS domain}
A0668	{Contig11:248874:251572:-}	{ORY24882.1; putative SNF1A/AMP-activated protein kinase [Naematelia encephala]}	{O94168; Carbon catabolite-derepressing protein kinase }	{cne:CNF04650; K12761 SNF1 carbon catabolite-derepressing protein kinase 2.7.11.1 Cellular Processes; Cell growth and death; Meiosis - yeast [PATH:ko04113] Cellular Processes; Transport and catabolism; Autophagy - yeast [PATH:ko04138]}	{SPCC74.03c; KOG0583 Serine/threonine protein kinase T Signal transduction mechanisms ;}	{NA}	{GO:0016773; phosphotransferase activity, alcohol group as acceptor; molecular_function GO:0006468; protein phosphorylation; biological_process GO:0016020; membrane; cellular_component GO:0004674; protein serine/threonine kinase activity; molecular_function GO:0005524; ATP binding; molecular_function GO:0004672; protein kinase activity; molecular_function}	{PHI:3263; E9E8J3 MaSnf1 92637 Metarhizium acridum No Data Found Locusta migratoria (related: migratory locust) sucrose non-fermenting protein kinase gene disruption; gene complementation reduced virulence}	{Q8J2N0_FUSOX; SNF1 AAN32715.1 706 Fusarium oxysporum 5507 Unknown 12845476 Unknown {ID:PF00069; Description: Pkinase} {ID:PF08587; Description: Pkinase} Multiple genera in multiple families plants Blights, wilts, rots of various sorts Blight {ID:0005524; Method: IEA:UniProtKB-KW; Description: F:ATP binding} {ID:0004674; Method: IEA:InterPro; Description: F:protein serine/threonine kinase activit…	{NA}	{NA}	{NA}	{PF00069:Protein kinase domain PF06293:Lipopolysaccharide kinase (Kdo/WaaP) family PF07714:Protein tyrosine kinase PF08587:Ubiquitin associated domain (UBA) }
A0669	{Contig11:252672:253805:+}	{ORY24883.1; 5'-AMP-activated protein kinase beta subunit, interation domain-domain-containing protein [Naematelia encephala]}	{NA}	{cgi:CGB_F0230W; }	{NA}	{NA}	{GO:0005515; protein binding; molecular_function}	{NA}	{NA}	{NA}	{NA}	{AFR95838.1_; CBM48 Modules of approx. 100 residues with glycogen-binding function, appended to GH13 modules. Also found in the beta subunit (glycogen-binding) of AMP-activated protein kinases (AMPK) -}	{PF13954:PapC N-terminal domain PF04739:5'-AMP-activated protein kinase beta subunit, interaction domain}
A0670	{Contig11:254281:257899:+}	{ORY24884.1; putative endoplasmic reticulum protein [Naematelia encephala]}	{NA}	{cne:CNF04690; }	{NA}	{NA}	{NA}	{NA}	{NA}	{NA}	{NA}	{NA}	{NA}
A0671	{Contig11:258599:259765:+}	{NA}	{NA}	{NA}	{NA}	{NA}	{NA}	{NA}	{NA}	{NA}	{NA}	{NA}	{NA}
A0672	{Contig11:260047:261216:-}	{ORY24885.1; hypothetical protein BCR39DRAFT_545711 [Naematelia encephala]}	{NA}	{cne:CND05280; }	{NA}	{NA}	{NA}	{NA}	{NA}	{NA}	{NA}	{NA}	{NA}
A0673	{Contig11:262115:264812:+}	{ORY24886.1; hypothetical protein BCR39DRAFT_561348 [Naematelia encephala]}	{NA}	{tms:TREMEDRAFT_61499; }	{NA}	{NA}	{NA}	{NA}	{NA}	{NA}	{NA}	{NA}	{NA}
A0674	{Contig11:265393:266013:+}	{ORY24887.1; hypothetical protein BCR39DRAFT_545725 [Naematelia encephala]}	{NA}	{aalt:CC77DRAFT_1019312; }	{NA}	{NA}	{NA}	{NA}	{NA}	{NA}	{NA}	{NA}	{NA}
A0675	{Contig11:266530:267652:+}	{ORY24888.1; Frag1/DRAM/Sfk1 family-domain-containing protein [Naematelia encephala]}	{NA}	{tms:TREMEDRAFT_25124; }	{NA}	{NA}	{NA}	{NA}	{NA}	{NA}	{NA}	{NA}	{NA}
A0676	{Contig11:268102:271549:+}	{ORY23803.1; acyltransferase ChoActase/COT/CPT [Naematelia encephala]}	{P80235; Putative mitochondrial carnitine O-acetyltransferase }	{tms:TREMEDRAFT_69087; K00624 E2.3.1.7 carnitine O-acetyltransferase 2.3.1.7 Cellular Processes; Transport and catabolism; Peroxisome [PATH:ko04146]}	{YAR035w; KOG3719 Carnitine O-acyltransferase CPT2/YAT1 I Lipid transport and metabolism ;}	{NA}	{GO:0016746; transferase activity, transferring acyl groups; molecular_function}	{NA}	{NA}	{NA}	{NA}	{NA}	{PF00755:Choline/Carnitine o-acyltransferase}
A0677	{Contig11:17513:19386:+}	{ORY21035.1; dihydropyrimidinase [Naematelia encephala]}	{Q9P903; Dihydropyrimidinase }	{hir:HETIRDRAFT_322274; K01464 DPYS, dht, hydA dihydropyrimidinase 3.5.2.2 Metabolism; Nucleotide metabolism; Pyrimidine metabolism [PATH:ko00240] Metabolism; Metabolism of other amino acids; beta-Alanine metabolism [PATH:ko00410] Metabolism; Metabolism of cofactors and vitamins; Pantothenate and CoA biosynthesis [PATH:ko00770] Metabolism; Xenobiotics biodegradation and metabolism; Drug metabolis…	{NA}	{NA}	{GO:0016787; hydrolase activity; molecular_function}	{NA}	{NA}	{NA}	{NA}	{NA}	{PF01979:Amidohydrolase family}
A0678	{Contig11:272091:274733:-}	{CDO74750.1; hypothetical protein BN946_scf184411.g7 [Trametes cinnabarina]}	{NA}	{cgi:CGB_I2190C; K20520 DBNL, ABP1 drebrin-like protein -- }	{NA}	{NA}	{GO:0005515; protein binding; molecular_function GO:0003779; actin binding; molecular_function GO:0005622; intracellular; cellular_component}	{NA}	{NA}	{NA}	{NA}	{NA}	{PF00018:SH3 domain PF14604:Variant SH3 domain PF00241:Cofilin/tropomyosin-type actin-binding protein}
A0679	{Contig11:274843:276991:+}	{ORY23805.1; putative Hsp90 co-chaperone Cdc37 [Naematelia encephala]}	{NA}	{cgi:CGB_I2040C; K09554 CDC37 cell division cycle protein 37 -- Environmental Information Processing; Signal transduction; PI3K-Akt signaling pathway [PATH:ko04151]}	{NA}	{NA}	{GO:0019901; protein kinase binding; molecular_function}	{NA}	{NA}	{NA}	{YES}	{NA}	{PF03234:Cdc37 N terminal kinase binding}
A0680	{Contig11:277498:279806:-}	{ORY23806.1; hypothetical protein BCR39DRAFT_548560 [Naematelia encephala]}	{O74496; Coatomer subunit delta }	{tms:TREMEDRAFT_44480; K20471 COPD, ARCN1, RET2 coatomer subunit delta -- }	{SPCC285.08; KOG2635 Medium subunit of clathrin adaptor complex U Intracellular trafficking, secretion, and vesicular transport ;}	{NA}	{NA}	{NA}	{NA}	{NA}	{NA}	{NA}	{NA}
A0681	{Contig11:280301:281787:+}	{ORY23807.1; hypothetical protein BCR39DRAFT_548567 [Naematelia encephala]}	{Q9M427; Oligouridylate-binding protein 1 }	{cgi:CGB_I1590W; K13201 TIA1, TIAL1 nucleolysin TIA-1/TIAR -- }	{CE27708; KOG0148 Apoptosis-promoting RNA-binding protein TIA-1/TIAR (RRM superfamily) AJ RNA processing and modification ; Translation, ribosomal structure and biogenesis ;}	{NA}	{GO:0003676; nucleic acid binding; molecular_function}	{NA}	{NA}	{NA}	{NA}	{NA}	{PF16367:RNA recognition motif PF00076:RNA recognition motif. (a.k.a. RRM, RBD, or RNP domain)}
A0682	{Contig11:282736:284541:+}	{XP_018265896.1; hypothetical protein I303_02272 [Kwoniella dejecticola CBS 10117]}	{NA}	{cne:CND04640; }	{NA}	{NA}	{NA}	{NA}	{NA}	{NA}	{NA}	{NA}	{NA}
A0683	{Contig11:285088:286236:-}	{ORY23809.1; cyanate lyase C-terminal domain-domain-containing protein [Naematelia encephala]}	{P0CN03; Cyanate hydratase }	{cgi:CGB_D7640W; K01725 cynS cyanate lyase 4.2.1.104 Metabolism; Energy metabolism; Nitrogen metabolism [PATH:ko00910]}	{NA}	{NA}	{GO:0009439; cyanate metabolic process; biological_process}	{PHI:1532; I1RTF5 GzLam001 5518 Fusarium graminearum Fusarium Ear Blight Triticum (related: wheat) transcription factor gene deletion unaffected pathogenicity}	{NA}	{NA}	{NA}	{NA}	{PF02560:Cyanate lyase C-terminal domain}
A0684	{Contig11:286749:294130:+}	{NA}	{NA}	{NA}	{NA}	{NA}	{GO:0005515; protein binding; molecular_function}	{NA}	{NA}	{NA}	{YES}	{NA}	{PF00515:Tetratricopeptide repeat PF13174:Tetratricopeptide repeat PF13181:Tetratricopeptide repeat PF00856:SET domain}
A0685	{Contig11:294780:298512:-}	{ORY23812.1; ubiquitin carboxyl-terminal hydrolase-domain-containing protein [Naematelia encephala]}	{P0CQ09; PAN2-PAN3 deadenylation complex catalytic subunit PAN2 }	{cne:CND04900; K12571 PAN2 PAB-dependent poly(A)-specific ribonuclease subunit 2 3.1.13.4 Genetic Information Processing; Folding, sorting and degradation; RNA degradation [PATH:ko03018]}	{NA}	{NA}	{GO:0036459; NA GO:0016579; protein deubiquitination; biological_process GO:0005515; protein binding; molecular_function}	{NA}	{NA}	{NA}	{NA}	{NA}	{PF00400:WD domain, G-beta repeat PF00443:Ubiquitin carboxyl-terminal hydrolase}
A0686	{Contig11:299038:301198:-}	{ORY23813.1; peptidase family M48-domain-containing protein [Naematelia encephala]}	{NA}	{tms:TREMEDRAFT_39579; K06013 STE24 STE24 endopeptidase 3.4.24.84 Metabolism; Metabolism of terpenoids and polyketides; Terpenoid backbone biosynthesis [PATH:ko00900] Metabolism; Global and overview maps; Biosynthesis of antibiotics [PATH:ko01130]}	{NA}	{NA}	{GO:0006508; proteolysis; biological_process GO:0004222; metalloendopeptidase activity; molecular_function}	{PHI:807; G4MNG8 MGG_06951 318829 Magnaporthe oryzae Rice Blast Oryza sativa (related: rice) Hypothetical protein gene disruption reduced virulence}	{A4R1F0_MAGO7; MGG_06951 EDJ98115.1 514 Magnaporthe oryzae 242507 Unknown 15846337 XP_370454.1, XM_370454.1 {ID:PF01435; Description: Peptidase_M48} Poaceae, especially important on Oryzae herb Rice blast Rice Blast {ID:0016020; Method: IEA:InterPro; Description: C:membrane} {ID:0004222; Method: IEA:InterPro; Description: F:metalloendopeptidase activity} {ID:0006508; Method: IEA:InterPro; Descrip…	{NA}	{NA}	{NA}	{PF01435:Peptidase family M48}
A0687	{Contig11:301541:307266:-}	{NA}	{NA}	{NA}	{NA}	{NA}	{NA}	{NA}	{NA}	{NA}	{NA}	{NA}	{NA}
A0688	{Contig11:19540:20858:+}	{XP_019010661.1; hypothetical protein I206_03963 [Kwoniella pini CBS 10737]}	{Q9P5M9; Meiotically up-regulated gene 14 protein }	{scm:SCHCODRAFT_13425; }	{SPBC359.06; KOG3699 Cytoskeletal protein Adducin TZ Signal transduction mechanisms ; Cytoskeleton ;}	{NA}	{NA}	{NA}	{NA}	{NA}	{NA}	{NA}	{NA}
A0689	{Contig11:308374:309419:+}	{ORY23816.1; CYTH-like domain-containing protein [Naematelia encephala]}	{Q5KEQ1; mRNA-capping enzyme subunit beta }	{tms:TREMEDRAFT_31680; }	{NA}	{NA}	{GO:0004651; polynucleotide 5'-phosphatase activity; molecular_function}	{NA}	{NA}	{NA}	{NA}	{NA}	{PF02940:mRNA capping enzyme, beta chain}
A0690	{Contig11:309590:310867:-}	{NA}	{NA}	{NA}	{NA}	{NA}	{NA}	{NA}	{NA}	{NA}	{NA}	{NA}	{NA}
A0691	{Contig11:314725:316195:+}	{ORY23820.1; adenosine kinase [Naematelia encephala]}	{O93919; Adenosine kinase }	{tms:TREMEDRAFT_57148; K00856 E2.7.1.20, ADK adenosine kinase 2.7.1.20 Metabolism; Nucleotide metabolism; Purine metabolism [PATH:ko00230] Metabolism; Global and overview maps; Metabolic pathways [PATH:ko01100]}	{SPCC338.14; KOG2854 Possible pfkB family carbohydrate kinase G Carbohydrate transport and metabolism ;}	{NA}	{NA}	{NA}	{NA}	{NA}	{NA}	{NA}	{NA}
A0692	{Contig11:317034:321899:+}	{ORY23821.1; putative phospholipid-translocating ATPase [Naematelia encephala]}	{NA}	{cnb:CNBN1860; K01530 E7.6.2.1 phospholipid-translocating ATPase 7.6.2.1 }	{NA}	{NA}	{NA}	{NA}	{NA}	{NA}	{NA}	{NA}	{NA}
A0693	{Contig11:324213:327629:-}	{ORY21458.1; hypothetical protein BCR39DRAFT_553517 [Naematelia encephala]}	{NA}	{cne:CNN01920; K14573 NOP4, RBM28 nucleolar protein 4 -- Genetic Information Processing; Translation; Ribosome biogenesis in eukaryotes [PATH:ko03008]}	{NA}	{NA}	{GO:0003676; nucleic acid binding; molecular_function GO:0046872; metal ion binding; molecular_function}	{NA}	{NA}	{NA}	{NA}	{NA}	{PF16367:RNA recognition motif PF00076:RNA recognition motif. (a.k.a. RRM, RBD, or RNP domain) PF16785:Small metal-binding protein}
A0694	{Contig11:327871:328629:+}	{ORY21459.1; ribosomal protein S12/S23-domain-containing protein [Naematelia encephala]}	{C5CGR9; 30S ribosomal protein S12 }	{cgi:CGB_N3070C; K02950 RP-S12, MRPS12, rpsL small subunit ribosomal protein S12 -- Genetic Information Processing; Translation; Ribosome [PATH:ko03010]}	{YNR036c; KOG1750 Mitochondrial/chloroplast ribosomal protein S12 J Translation, ribosomal structure and biogenesis ;}	{NA}	{GO:0005622; intracellular; cellular_component GO:0005840; ribosome; cellular_component GO:0003735; structural constituent of ribosome; molecular_function GO:0006412; translation; biological_process}	{PHI:1599; I1RZ39 GzOB039 5518 Fusarium graminearum Fusarium Ear Blight Triticum (related: wheat) transcription factor gene deletion unaffected pathogenicity}	{NA}	{NA}	{NA}	{NA}	{PF00164:Ribosomal protein S12/S23}
A0695	{Contig11:330529:331015:-}	{ORY21461.1; DNA directed RNA polymerase [Naematelia encephala]}	{NA}	{ctp:CTRG_03714; K03009 RPB12, POLR2K DNA-directed RNA polymerases I, II, and III subunit RPABC4 -- Metabolism; Nucleotide metabolism; Purine metabolism [PATH:ko00230] Metabolism; Nucleotide metabolism; Pyrimidine metabolism [PATH:ko00240] Metabolism; Global and overview maps; Metabolic pathways [PATH:ko01100] Genetic Information Processing; Transcription; RNA polymerase [PATH:ko03020] Organismal…	{NA}	{NA}	{GO:0006351; transcription, DNA-dependent; biological_process GO:0003677; DNA binding; molecular_function GO:0003899; DNA-directed RNA polymerase activity; molecular_function}	{NA}	{NA}	{NA}	{NA}	{NA}	{PF03604:DNA directed RNA polymerase, 7 kDa subunit}
A0696	{Contig11:331211:332025:+}	{ORY21462.1; negative regulation of gluconeogenesis-related protein [Naematelia encephala]}	{NA}	{tms:TREMEDRAFT_71847; }	{NA}	{NA}	{NA}	{NA}	{NA}	{NA}	{NA}	{NA}	{NA}
A0697	{Contig11:333779:334547:-}	{ORY21463.1; HD domain-domain-containing protein [Naematelia encephala]}	{NA}	{tms:TREMEDRAFT_63044; K07023 K07023 putative hydrolases of HD superfamily -- }	{NA}	{NA}	{NA}	{NA}	{NA}	{NA}	{NA}	{NA}	{NA}
A0698	{Contig11:337659:340590:+}	{NA}	{NA}	{NA}	{NA}	{NA}	{GO:0006353; transcription termination, DNA-dependent; biological_process GO:0003723; RNA binding; molecular_function}	{NA}	{NA}	{NA}	{NA}	{NA}	{PF07497:Rho termination factor, RNA-binding domain}
A0699	{Contig12:848:1399:-}	{OAJ09683.1; hypothetical protein A4X09_g7651, partial [Tilletia walkeri]}	{NA}	{NA}	{NA}	{NA}	{NA}	{NA}	{NA}	{NA}	{NA}	{NA}	{NA}
A0700	{Contig12:3806:4281:-}	{NA}	{NA}	{NA}	{NA}	{NA}	{GO:0003677; DNA binding; molecular_function GO:0005634; nucleus; cellular_component GO:0006351; transcription, DNA-dependent; biological_process GO:0008270; zinc ion binding; molecular_function}	{NA}	{NA}	{NA}	{NA}	{NA}	{PF04082:Fungal specific transcription factor domain }
A0701	{Contig12:6388:7699:-}	{XP_019003208.1; hypothetical protein I203_04245 [Kwoniella mangroviensis CBS 8507]}	{NA}	{mrr:Moror_1277; }	{NA}	{NA}	{GO:0055114; oxidation-reduction process; biological_process GO:0016491; oxidoreductase activity; molecular_function}	{NA}	{NA}	{NA}	{NA}	{NA}	{PF03171:2OG-Fe(II) oxygenase superfamily}
A0702	{Contig12:8032:10525:+}	{KXT06852.1; hypothetical protein AC578_7189 [Mycosphaerella eumusae]}	{NA}	{pfj:MYCFIDRAFT_152505; K03457 TC.NCS1 nucleobase:cation symporter-1, NCS1 family -- }	{NA}	{NA}	{GO:0016020; membrane; cellular_component GO:0055085; transmembrane transport; biological_process GO:0005215; NA}	{NA}	{NA}	{NA}	{NA}	{NA}	{PF02133:Permease for cytosine/purines, uracil, thiamine, allantoin}
A0703	{Contig12:11036:12677:-}	{ORY77986.1; putative aldehyde reductase [Leucosporidium creatinivorum]}	{Q10494; Uncharacterized oxidoreductase C26F1.07 }	{ani:AN7954.2; }	{SPAC26F1.07; KOG1577 Aldo/keto reductase family proteins R General function prediction only ;}	{NA}	{NA}	{NA}	{NA}	{NA}	{NA}	{NA}	{NA}
A0704	{Contig12:14111:16489:-}	{NA}	{NA}	{NA}	{NA}	{NA}	{NA}	{NA}	{NA}	{NA}	{NA}	{NA}	{NA}
A0705	{Contig12:18367:19125:-}	{NA}	{NA}	{NA}	{NA}	{NA}	{NA}	{NA}	{NA}	{NA}	{NA}	{NA}	{NA}
A0706	{Contig12:22338:25060:-}	{KII84298.1; hypothetical protein PLICRDRAFT_671098 [Plicaturopsis crispa FD-325 SS-3]}	{NA}	{NA}	{NA}	{NA}	{GO:0009401; phosphoenolpyruvate-dependent sugar phosphotransferase system; biological_process GO:0005737; cytoplasm; cellular_component GO:0008982; protein-N(PI)-phosphohistidine-sugar phosphotransferase activity; molecular_function}	{NA}	{NA}	{NA}	{NA}	{NA}	{PF03829:PTS system glucitol/sorbitol-specific IIA component}
A0707	{Contig12:26786:27448:+}	{ORY25560.1; Alpha/Beta hydrolase protein [Naematelia encephala]}	{NA}	{goh:B932_1740; }	{NA}	{NA}	{NA}	{NA}	{NA}	{NA}	{NA}	{NA}	{NA}
A0708	{Contig12:28168:30027:-}	{XP_007004544.1; hypothetical protein TREMEDRAFT_44171 [Tremella mesenterica DSM 1558]}	{NA}	{tms:TREMEDRAFT_44171; }	{NA}	{NA}	{GO:0016021; integral to membrane; cellular_component GO:0055085; transmembrane transport; biological_process}	{NA}	{NA}	{NA}	{NA}	{NA}	{PF07690:Major Facilitator Superfamily}
A0709	{Contig12:30369:31319:+}	{NA}	{NA}	{NA}	{NA}	{NA}	{GO:0005576; NA GO:0016787; hydrolase activity; molecular_function}	{NA}	{NA}	{NA}	{NA}	{NA}	{PF10503:Esterase PHB depolymerase}
A0710	{Contig12:31487:32962:-}	{NA}	{NA}	{NA}	{NA}	{NA}	{NA}	{NA}	{NA}	{NA}	{NA}	{NA}	{NA}
A0711	{Contig12:34488:35081:+}	{KZP32779.1; hypothetical protein FIBSPDRAFT_721958 [Fibularhizoctonia sp. CBS 109695]}	{NA}	{pno:SNOG_14624; }	{NA}	{NA}	{NA}	{NA}	{NA}	{NA}	{NA}	{NA}	{NA}
A0712	{Contig12:36051:37019:-}	{ORY25546.1; hypothetical protein BCR39DRAFT_590111 [Naematelia encephala]}	{NA}	{NA}	{NA}	{NA}	{GO:0055114; oxidation-reduction process; biological_process GO:0016491; oxidoreductase activity; molecular_function}	{NA}	{NA}	{NA}	{NA}	{NA}	{PF03171:2OG-Fe(II) oxygenase superfamily}
A0713	{Contig12:37617:39958:+}	{ORY25545.1; NCS1 nucleoside transporter [Naematelia encephala]}	{NA}	{pfy:PFICI_13074; K03457 TC.NCS1 nucleobase:cation symporter-1, NCS1 family -- }	{NA}	{NA}	{GO:0016020; membrane; cellular_component GO:0055085; transmembrane transport; biological_process GO:0005215; NA}	{NA}	{NA}	{NA}	{NA}	{NA}	{PF02133:Permease for cytosine/purines, uracil, thiamine, allantoin}
A0714	{Contig12:41656:48630:+}	{ORY25549.1; putative hydantoinase [Naematelia encephala]}	{NA}	{cput:CONPUDRAFT_138851; }	{NA}	{NA}	{GO:0016787; hydrolase activity; molecular_function GO:0015996; chlorophyll catabolic process; biological_process GO:0047746; chlorophyllase activity; molecular_function}	{NA}	{NA}	{NA}	{NA}	{NA}	{PF12740:Chlorophyllase enzyme PF01968:Hydantoinase/oxoprolinase}
A0715	{Contig12:50317:51361:+}	{XP_021872648.1; NADP-dependent oxidoreductase domain-containing protein [Kockovaella imperatae]}	{O32210; Glyoxal reductase }	{wse:WALSEDRAFT_61119; }	{NA}	{NA}	{NA}	{NA}	{NA}	{NA}	{NA}	{NA}	{NA}
A0716	{Contig12:51680:53622:-}	{ORY30777.1; fungal-specific transcription factor domain-domain-containing protein [Naematelia encephala]}	{NA}	{NA}	{NA}	{NA}	{GO:0008270; zinc ion binding; molecular_function GO:0006351; transcription, DNA-dependent; biological_process GO:0005634; nucleus; cellular_component GO:0003677; DNA binding; molecular_function}	{NA}	{NA}	{NA}	{NA}	{NA}	{PF04082:Fungal specific transcription factor domain }
A0717	{Contig12:54258:57818:-}	{ORY30778.1; putative hydantoinase [Naematelia encephala]}	{NA}	{cne:CNB04610; }	{NA}	{NA}	{GO:0016787; hydrolase activity; molecular_function}	{NA}	{NA}	{NA}	{NA}	{NA}	{PF01968:Hydantoinase/oxoprolinase}
A0718	{Contig12:58657:60824:+}	{ORY30779.1; permease for cytosine/purines, uracil, thiamine, allantoin-domain-containing protein [Naematelia encephala]}	{NA}	{dsq:DICSQDRAFT_170664; K03457 TC.NCS1 nucleobase:cation symporter-1, NCS1 family -- }	{NA}	{NA}	{GO:0005215; NA GO:0016020; membrane; cellular_component GO:0055085; transmembrane transport; biological_process}	{NA}	{NA}	{NA}	{NA}	{NA}	{PF02133:Permease for cytosine/purines, uracil, thiamine, allantoin}
A0719	{Contig12:61458:62456:+}	{ORY30780.1; hypothetical protein BCR39DRAFT_528281 [Naematelia encephala]}	{NA}	{pfj:MYCFIDRAFT_166493; }	{NA}	{NA}	{GO:0030436; asexual sporulation; biological_process GO:0006508; proteolysis; biological_process GO:0004190; aspartic-type endopeptidase activity; molecular_function}	{NA}	{NA}	{NA}	{NA}	{NA}	{PF03419:Sporulation factor SpoIIGA }
A0720	{Contig12:62752:63662:-}	{ORY30781.1; RmlC-like cupin domain-containing protein [Naematelia encephala]}	{NA}	{tms:TREMEDRAFT_67347; }	{NA}	{NA}	{GO:0010309; acireductone dioxygenase [iron(II)-requiring] activity; molecular_function GO:0006096; glycolysis; biological_process GO:0006355; regulation of transcription, DNA-dependent; biological_process GO:0055114; oxidation-reduction process; biological_process GO:0004347; glucose-6-phosphate isomerase activity; molecular_function GO:0005737; cytoplasm; cellular_component GO:0005976; polysacc…	{NA}	{NA}	{NA}	{NA}	{NA}	{PF02311:AraC-like ligand binding domain PF00190:Cupin PF01050:Mannose-6-phosphate isomerase PF03079:ARD/ARD' family PF06560:Glucose-6-phosphate isomerase (GPI)}
A0721	{Contig12:64097:67983:-}	{ORY30782.1; putative polygalacturonase [Naematelia encephala]}	{B8NJB0; Putative galacturan 1,4-alpha-galacturonidase A }	{cgi:CGB_C4020C; }	{NA}	{NA}	{GO:0005515; protein binding; molecular_function GO:0004650; polygalacturonase activity; molecular_function GO:0005975; carbohydrate metabolic process; biological_process}	{NA}	{NA}	{NA}	{NA}	{AFR97960.2_; GH28 polygalacturonase (EC 3.2.1.15); alpha-L-rhamnosidase (EC 3.2.1.40); exo-polygalacturonase (EC 3.2.1.67); exo-polygalacturonosidase (EC 3.2.1.82); rhamnogalacturonase (EC 3.2.1.171); rhamnogalacturonan alpha-1,2-galacturonohydrolase (EC 3.2.1.173); endo-xylogalacturonan hydrolase (EC 3.2.1.-) -}	{PF00622:SPRY domain PF00295:Glycosyl hydrolases family 28}
A0722	{Contig12:70156:74780:+}	{ORY30784.1; hypothetical protein BCR39DRAFT_528294 [Naematelia encephala]}	{O14114; Uncharacterized AAA domain-containing protein C31G5.19 }	{cne:CND04550; }	{SPAC31G5.19; KOG0732 AAA+-type ATPase containing the bromodomain O Posttranslational modification, protein turnover, chaperones ;}	{NA}	{GO:0019079; viral genome replication; biological_process GO:0016887; ATPase activity; molecular_function GO:0003723; RNA binding; molecular_function GO:0006310; DNA recombination; biological_process GO:0009378; four-way junction helicase activity; molecular_function GO:0003677; DNA binding; molecular_function GO:0005524; ATP binding; molecular_function GO:0003724; RNA helicase activity; molecula…	{PHI:1566; I1RC95 GzOB006 5518 Fusarium graminearum Fusarium Ear Blight Triticum (related: wheat) transcription factor gene deletion lethal}	{NA}	{NA}	{NA}	{NA}	{PF06068:TIP49 C-terminus PF01695:IstB-like ATP binding protein PF07728:AAA domain (dynein-related subfamily) PF07726:ATPase family associated with various cellular activities (AAA) PF00158:Sigma-54 interaction domain PF07724:AAA domain (Cdc48 subfamily) PF04851:Type III restriction enzyme, res subunit PF00005:ABC transporter PF00004:ATPase family associated with various cellular activities (AAA)…
A0723	{Contig12:75681:77706:-}	{NA}	{NA}	{NA}	{NA}	{NA}	{GO:0017119; Golgi transport complex; cellular_component GO:0006891; intra-Golgi vesicle-mediated transport; biological_process}	{NA}	{NA}	{NA}	{NA}	{NA}	{PF10392:Golgi transport complex subunit 5}
A0724	{Contig12:78791:80296:-}	{ORY30787.1; hypothetical protein BCR39DRAFT_564795 [Naematelia encephala]}	{NA}	{cgi:CGB_I4470W; }	{NA}	{NA}	{NA}	{NA}	{NA}	{NA}	{NA}	{NA}	{NA}
A0725	{Contig12:81229:86027:+}	{ORY30788.1; hypothetical protein BCR39DRAFT_528324 [Naematelia encephala]}	{NA}	{tms:TREMEDRAFT_26806; K12493 ARFGAP2_3 ADP-ribosylation factor GTPase-activating protein 2/3 -- Cellular Processes; Transport and catabolism; Endocytosis [PATH:ko04144]}	{NA}	{NA}	{GO:0005096; GTPase activator activity; molecular_function GO:0003676; nucleic acid binding; molecular_function}	{PHI:7149; G4MSK7 Moglo3 318829 Magnaporthe oryzae Rice Blast Hordeum vulgare (related: barley) Arf GTPase-activating protein Gene deletion: full; gene complementation reduced virulence}	{NA}	{NA}	{NA}	{NA}	{PF01412:Putative GTPase activating protein for Arf PF00076:RNA recognition motif. (a.k.a. RRM, RBD, or RNP domain)}
A0726	{Contig12:86587:89213:+}	{ORY30790.1; FAD/NAD(P)-binding domain-containing protein [Naematelia encephala]}	{NA}	{tms:TREMEDRAFT_33043; }	{NA}	{NA}	{GO:0016491; oxidoreductase activity; molecular_function GO:0055114; oxidation-reduction process; biological_process}	{NA}	{NA}	{NA}	{NA}	{NA}	{PF00070:Pyridine nucleotide-disulphide oxidoreductase PF12831:FAD dependent oxidoreductase PF01593:Flavin containing amine oxidoreductase PF07992:Pyridine nucleotide-disulphide oxidoreductase PF01266:FAD dependent oxidoreductase}
A0727	{Contig12:90175:92884:+}	{ORY30791.1; hypothetical protein BCR39DRAFT_528339 [Naematelia encephala]}	{O13923; Coronin-like protein crn1 }	{tms:TREMEDRAFT_37315; K13886 CORO1B_1C_6 coronin-1B/1C/6 -- }	{SPAC23C4.02; KOG0303 Actin-binding protein Coronin, contains WD40 repeats Z Cytoskeleton ;}	{NA}	{GO:0005515; protein binding; molecular_function}	{PHI:9032; G4N7K8 Mocrn1 (MGG_06389) 318829 Magnaporthe oryzae Rice Blast Oryza sativa (related: rice) Coronin Gene deletion: full; gene complementation unaffected pathogenicity}	{NA}	{NA}	{NA}	{NA}	{PF00400:WD domain, G-beta repeat}
A0728	{Contig12:98787:105250:-}	{XP_018279718.1; WD40 repeat-like protein [Cutaneotrichosporon oleaginosum]}	{NA}	{NA}	{NA}	{NA}	{GO:0055085; transmembrane transport; biological_process GO:0005515; protein binding; molecular_function GO:0016021; integral to membrane; cellular_component}	{NA}	{NA}	{NA}	{NA}	{NA}	{PF12937:F-box-like PF00400:WD domain, G-beta repeat PF00646:F-box domain PF07690:Major Facilitator Superfamily}
A0729	{Contig12:106526:107868:-}	{ORY30795.1; hscarg protein [Naematelia encephala]}	{NA}	{scm:SCHCODRAFT_234812; }	{NA}	{NA}	{GO:0050662; coenzyme binding; molecular_function GO:0003854; 3-beta-hydroxy-delta5-steroid dehydrogenase activity; molecular_function GO:0055114; oxidation-reduction process; biological_process GO:0006694; steroid biosynthetic process; biological_process GO:0016616; oxidoreductase activity, acting on the CH-OH group of donors, NAD or NADP as acceptor; molecular_function GO:0003824; NA}	{NA}	{NA}	{NA}	{NA}	{NA}	{PF01073:3-beta hydroxysteroid dehydrogenase/isomerase family PF01370:NAD dependent epimerase/dehydratase family}
A0730	{Contig12:108558:110618:-}	{XP_021873858.1; Alpha/Beta hydrolase protein [Kockovaella imperatae]}	{NA}	{glz:GLAREA_08702; }	{NA}	{NA}	{NA}	{NA}	{NA}	{NA}	{NA}	{NA}	{NA}
A0731	{Contig12:111144:114608:-}	{ORY30796.1; hypothetical protein BCR39DRAFT_528367 [Naematelia encephala]}	{NA}	{NA}	{NA}	{NA}	{NA}	{NA}	{NA}	{NA}	{YES}	{NA}	{NA}
A0732	{Contig12:115575:117262:-}	{ORY30797.1; hypothetical protein BCR39DRAFT_528368 [Naematelia encephala]}	{NA}	{tms:TREMEDRAFT_24768; }	{NA}	{NA}	{NA}	{NA}	{NA}	{NA}	{NA}	{NA}	{NA}
A0733	{Contig12:117789:120021:-}	{ORY30798.1; aspartic peptidase domain-containing protein [Naematelia encephala]}	{NA}	{psq:PUNSTDRAFT_62974; }	{NA}	{NA}	{NA}	{NA}	{NA}	{NA}	{NA}	{NA}	{NA}
A0734	{Contig12:120478:122461:-}	{ORY30799.1; putative hexose transport-related protein [Naematelia encephala]}	{NA}	{tms:TREMEDRAFT_42510; }	{NA}	{NA}	{GO:0055085; transmembrane transport; biological_process GO:0016021; integral to membrane; cellular_component GO:0022857; transmembrane transporter activity; molecular_function}	{NA}	{NA}	{NA}	{NA}	{NA}	{PF00083:Sugar (and other) transporter PF07690:Major Facilitator Superfamily}
A0735	{Contig12:124024:124606:+}	{NA}	{NA}	{NA}	{NA}	{NA}	{NA}	{NA}	{NA}	{NA}	{YES}	{NA}	{NA}
A0736	{Contig12:124752:126090:-}	{ORY30800.1; hypothetical protein BCR39DRAFT_528410 [Naematelia encephala]}	{NA}	{cgi:CGB_I4490C; }	{NA}	{NA}	{NA}	{NA}	{NA}	{NA}	{YES}	{CCA67406.1_; CBM13 Modules of approx. 150 residues which always appear as a threefold internal repeat. The only apparent exception to this, xylanase II of Actinomadura sp. FC7 (GenBank U08894), is in fact not completely sequenced. These modules were first identified in several plant lectins such as ricin or agglutinin of Ricinus communis which bind galactose residues. The three-dimensional struc…	{NA}
A0737	{Contig12:127101:128728:+}	{ORY30801.1; putative oxidoreductase [Naematelia encephala]}	{NA}	{cne:CNG01830; }	{NA}	{NA}	{GO:0003854; 3-beta-hydroxy-delta5-steroid dehydrogenase activity; molecular_function GO:0050662; coenzyme binding; molecular_function GO:0055114; oxidation-reduction process; biological_process GO:0006694; steroid biosynthetic process; biological_process GO:0016616; oxidoreductase activity, acting on the CH-OH group of donors, NAD or NADP as acceptor; molecular_function GO:0003824; NA}	{NA}	{NA}	{NA}	{NA}	{NA}	{PF01073:3-beta hydroxysteroid dehydrogenase/isomerase family PF01370:NAD dependent epimerase/dehydratase family}
A0738	{Contig12:128969:130190:-}	{ORY30802.1; hypothetical protein BCR39DRAFT_528419 [Naematelia encephala]}	{NA}	{cnb:CNBG1800; }	{NA}	{NA}	{GO:0008270; zinc ion binding; molecular_function GO:0005634; nucleus; cellular_component GO:0003677; DNA binding; molecular_function GO:0006351; transcription, DNA-dependent; biological_process}	{NA}	{NA}	{NA}	{NA}	{NA}	{PF04082:Fungal specific transcription factor domain }
A0739	{Contig12:135568:138554:+}	{ORY30804.1; Alpha/Beta hydrolase protein [Naematelia encephala]}	{NA}	{NA}	{NA}	{NA}	{GO:0016787; hydrolase activity; molecular_function}	{NA}	{NA}	{NA}	{NA}	{NA}	{PF01738:Dienelactone hydrolase family}
A0740	{Contig12:139727:142339:+}	{KIR39950.1; galactose transporter [Cryptococcus gattii VGII 99/473|Cryptococcus gattii VGII Ram5]}	{NA}	{cgi:CGB_L0280C; }	{NA}	{gnl|TC-DB|Q64L87; 2.A.1.1.40 Xylhp (Fragment) - Debaryomyces hansenii (Yeast) (Torulaspora hansenii).}	{GO:0055085; transmembrane transport; biological_process GO:0022857; transmembrane transporter activity; molecular_function GO:0016021; integral to membrane; cellular_component}	{NA}	{NA}	{NA}	{NA}	{NA}	{PF00083:Sugar (and other) transporter PF07690:Major Facilitator Superfamily}
A0741	{Contig12:146140:148424:+}	{ORY30808.1; hypothetical protein BCR39DRAFT_528444 [Naematelia encephala]}	{NA}	{NA}	{NA}	{NA}	{NA}	{NA}	{NA}	{NA}	{NA}	{NA}	{NA}
A0742	{Contig12:149862:152614:+}	{ORY30809.1; alpha,alpha-trehalose-phosphate synthase [Naematelia encephala]}	{P40387; Alpha,alpha-trehalose-phosphate synthase [UDP-forming] }	{cne:CNH03390; K00697 otsA trehalose 6-phosphate synthase 2.4.1.15 2.4.1.347 Metabolism; Carbohydrate metabolism; Starch and sucrose metabolism [PATH:ko00500] Metabolism; Global and overview maps; Metabolic pathways [PATH:ko01100]}	{SPAC328.03; KOG1050 Trehalose-6-phosphate synthase component TPS1 and related subunits G Carbohydrate transport and metabolism ;}	{NA}	{GO:0003824; NA GO:0005992; trehalose biosynthetic process; biological_process}	{PHI:2265; Q0UF61 Tps1 13684 Parastagonospora nodorum Glume Blotch Triticum (related: wheat) no data found gene deletion: full; gene complementation reduced virulence}	{Q156F5_BOTFU; NULL ABG25558.1 523 Botryotinia fuckeliana 40559 Unknown 16946258 Unknown {ID:PF00982; Description: Glyco_transf_20} Various plant families plants Grey mould. Parasite or saprophyte Gray Mould {ID:0003825; Method: IEA:InterPro; Description: F:alpha,alpha-trehalose-phosphate synthase (UDP-forming) activity} {ID:0005992; Method: IEA:InterPro; Description: P:trehalose biosynthetic pro…	{NA}	{NA}	{AFR94553.2_; GT20 alpha,alpha-trehalose-phosphate synthase [UDP-forming] (EC 2.4.1.15); Glucosylglycerol-phosphate synthase (EC 2.4.1.213); trehalose-6-P phosphatase (EC 3.1.3.12); [retaining] GDP-valeniol: validamine 7-phosphate valeniolyltransferase (EC 2.-.-.-) -}	{PF00982:Glycosyltransferase family 20}
A0743	{Contig12:155087:156553:-}	{ORY30810.1; nucleotide-diphospho-sugar transferase [Naematelia encephala]}	{H2KYQ5; Glycogenin-1 }	{tms:TREMEDRAFT_73069; K00750 GYG1, GYG2 glycogenin 2.4.1.186 Metabolism; Carbohydrate metabolism; Starch and sucrose metabolism [PATH:ko00500] Metabolism; Global and overview maps; Metabolic pathways [PATH:ko01100]}	{CE04664; KOG1950 Glycosyl transferase, family 8 - glycogenin G Carbohydrate transport and metabolism ;}	{NA}	{GO:0016757; transferase activity, transferring glycosyl groups; molecular_function GO:0006486; protein glycosylation; biological_process}	{NA}	{NA}	{NA}	{NA}	{AFB35538.1_; GT8 lipopolysaccharide alpha-1,3-galactosyltransferase (EC 2.4.1.44); UDP-Glc: (glucosyl)lipopolysaccharide alpha-1,2-glucosyltransferase (EC 2.4.1.-); lipopolysaccharide glucosyltransferase 1 (EC 2.4.1.58); glycogenin glucosyltransferase (EC 2.4.1.186); inositol 1-alpha-galactosyltransferase (galactinol synthase) (EC 2.4.1.123); homogalacturonan alpha-1,4-galacturonosyltransferase …	{PF01501:Glycosyl transferase family 8 PF11051:Mannosyltransferase putative}
A0744	{Contig12:158507:159993:-}	{ORY30811.1; P-loop containing nucleoside triphosphate hydrolase protein [Naematelia encephala]}	{Q8RC24; ATP-dependent Clp protease ATP-binding subunit ClpX }	{tms:TREMEDRAFT_26315; K03544 clpX, CLPX ATP-dependent Clp protease ATP-binding subunit ClpX -- Cellular Processes; Cell growth and death; Cell cycle - Caulobacter [PATH:ko04112]}	{NA}	{NA}	{GO:0005524; ATP binding; molecular_function}	{PHI:9833; Q8PBY5 clpX 339 Xanthomonas campestris black rot Brassica oleracea (no common name found) ATP-binding subunit of ATP-dependent Clp protease Gene mutation; Gene complementation reduced virulence}	{NA}	{NA}	{NA}	{NA}	{PF07724:AAA domain (Cdc48 subfamily)}
A0745	{Contig12:161734:163857:+}	{ORY30812.1; hypothetical protein BCR39DRAFT_528477 [Naematelia encephala]}	{P56517; Histone deacetylase 1 }	{cgi:CGB_I4200W; K06067 HDAC1_2 histone deacetylase 1/2 3.5.1.98 Cellular Processes; Cell growth and death; Cell cycle [PATH:ko04110] Organismal Systems; Aging; Longevity regulating pathway - multiple species [PATH:ko04213] Environmental Information Processing; Signal transduction; Notch signaling pathway [PATH:ko04330] Organismal Systems; Endocrine system; Thyroid hormone signaling pathway [PATH…	{SPBC36.05c; KOG1342 Histone deacetylase complex, catalytic component RPD3 B Chromatin structure and dynamics ;}	{NA}	{NA}	{PHI:8015; J9VS57 clr62 (CNAG_05276) 5207 Cryptococcus neoformans cryptococcosis Galleria mellonella (related: Greater wax moth) Histone deacetylase Gene deletion: full; gene complementation reduced virulence}	{Q8TG10_USTMD; HDA1 AAM15960.1 569 Ustilago maydis 5270 CATALYTIC ACTIVITY: Hydrolysis of an N(6)-acetyl-lysine residue of a histone to yield a deacetylated histone.; SUBCELLULAR LOCATION: Nucleus (By similarity).; SIMILARITY: Belongs to the histone deacetylase family. HD Type 1 subfamily. 12421320 Unknown {ID:PF00850; Description: Hist_deacetyl} Euchlaena spp., Zea spp. (Poaceae) herb Smut. Corn…	{NA}	{NA}	{NA}	{NA}
A0746	{Contig12:176540:177070:-}	{NA}	{NA}	{NA}	{NA}	{NA}	{NA}	{NA}	{NA}	{NA}	{NA}	{NA}	{NA}
A0747	{Contig12:180756:183124:-}	{ORY30820.1; coenzyme A transporter [Naematelia encephala]}	{O13805; Uncharacterized mitochondrial carrier C17H9.08 }	{cne:CNH03460; K15084 SLC25A16, GDA, LEU5 solute carrier family 25 (mitochondrial carrier protein), member 16 -- }	{SPAC17H9.08; KOG0752 Mitochondrial solute carrier protein C Energy production and conversion ;}	{gnl|TC-DB|P38702; 2.A.29.12.4 Mitochondrial carrier protein LEU5 OS=Saccharomyces cerevisiae (strain ATCC 204508 / S288c) GN=LEU5 PE=2 SV=1}	{NA}	{NA}	{NA}	{NA}	{NA}	{NA}	{NA}
A0748	{Contig12:184417:188267:+}	{ORY30821.1; hypothetical protein BCR39DRAFT_466331 [Naematelia encephala]}	{A1A4J6; Probable phospholipid-transporting ATPase IIB }	{cne:CNH03470; K01530 E7.6.2.1 phospholipid-translocating ATPase 7.6.2.1 }	{YIL048w; KOG0210 P-type ATPase P Inorganic ion transport and metabolism ;}	{gnl|TC-DB|P40527; 3.A.3.8.18 Probable phospholipid-transporting ATPase NEO1 OS=Saccharomyces cerevisiae (strain ATCC 204508 / S288c) GN=NEO1 PE=1 SV=1}	{NA}	{PHI:2097; G4NGP6 Neo1 318829 Magnaporthe oryzae Rice Blast Triticum (related: wheat) Ca2+ pump altered gene expression / gene regulation: silencing loss of pathogenicity}	{NA}	{NA}	{NA}	{NA}	{NA}
A0749	{Contig12:189215:191881:+}	{ORY30822.1; hypothetical protein BCR39DRAFT_466339 [Naematelia encephala]}	{C8V4D4; SCF E3 ubiquitin ligase complex F-box protein grrA }	{cnb:CNBI3290; K03360 GRR1 F-box and leucine-rich repeat protein GRR1 -- Cellular Processes; Cell growth and death; Cell cycle - yeast [PATH:ko04111] Genetic Information Processing; Folding, sorting and degradation; Ubiquitin mediated proteolysis [PATH:ko04120]}	{NA}	{NA}	{GO:0005515; protein binding; molecular_function}	{PHI:6752; Q4WJH3 GrrA 746128 Aspergillus fumigatus Invasive pulmonary aspergillosis Mus musculus (related: house mouse) Required for maturation of sexual spores Gene mutation unaffected pathogenicity}	{NA}	{NA}	{NA}	{NA}	{PF13516:Leucine Rich repeat}
A0750	{Contig12:192305:196643:-}	{ORY30824.1; fungal-specific transcription factor domain-domain-containing protein [Naematelia encephala]}	{NA}	{NA}	{NA}	{NA}	{GO:0005216; ion channel activity; molecular_function GO:0005496; steroid binding; molecular_function GO:0008270; zinc ion binding; molecular_function GO:0016020; membrane; cellular_component GO:0055085; transmembrane transport; biological_process GO:0006351; transcription, DNA-dependent; biological_process GO:0030521; androgen receptor signaling pathway; biological_process GO:0006355; regulation…	{NA}	{NA}	{NA}	{NA}	{NA}	{PF04082:Fungal specific transcription factor domain PF02166:Androgen receptor PF00520:Ion transport protein}
A0751	{Contig12:197530:198939:+}	{ORY30825.1; alkaline-phosphatase-like protein [Naematelia encephala]}	{Q51782; Phosphonoacetate hydrolase }	{pfy:PFICI_03419; }	{NA}	{NA}	{GO:0003824; NA}	{NA}	{NA}	{NA}	{NA}	{NA}	{PF01663:Type I phosphodiesterase / nucleotide pyrophosphatase}
A0752	{Contig12:203590:204749:-}	{ORY30827.1; synaptobrevin-domain-containing protein [Naematelia encephala]}	{Q92356; Synaptobrevin homolog 1 }	{tms:TREMEDRAFT_42350; K08513 VAMP4 vesicle-associated membrane protein 4 -- Genetic Information Processing; Folding, sorting and degradation; SNARE interactions in vesicular transport [PATH:ko04130]}	{SPAC6G9.11; KOG0860 Synaptobrevin/VAMP-like protein U Intracellular trafficking, secretion, and vesicular transport ;}	{gnl|TC-DB|P33328; 1.F.1.1.2 Synaptobrevin homolog 2 OS=Saccharomyces cerevisiae (strain ATCC 204508 / S288c) GN=SNC2 PE=1 SV=2}	{GO:0006355; regulation of transcription, DNA-dependent; biological_process GO:0016192; vesicle-mediated transport; biological_process GO:0016021; integral to membrane; cellular_component GO:0019031; viral envelope; cellular_component GO:0005198; NA}	{NA}	{NA}	{NA}	{NA}	{NA}	{PF05459:Herpesvirus transcriptional regulator family PF05478:Prominin PF00517:Retroviral envelope protein PF00957:Synaptobrevin}
A0753	{Contig12:204884:206280:+}	{ORY30828.1; checkpoint protein Hus1/Mec3 [Naematelia encephala]}	{NA}	{cne:CNH03430; }	{NA}	{NA}	{GO:0000077; DNA damage checkpoint; biological_process GO:0030896; checkpoint clamp complex; cellular_component}	{NA}	{NA}	{NA}	{NA}	{NA}	{PF04005:Hus1-like protein}
A0754	{Contig12:206626:207528:-}	{ORY30829.1; cytochrome c oxidase assembly protein PET191-domain-containing protein [Naematelia encephala]}	{Q28CA1; Cytochrome c oxidase assembly factor 5 }	{cne:CNH03433; }	{7303230; KOG4114 Cytochrome c oxidase assembly protein PET191 O Posttranslational modification, protein turnover, chaperones ;}	{NA}	{NA}	{NA}	{NA}	{NA}	{NA}	{NA}	{NA}
A0755	{Contig12:209594:211248:-}	{XP_003196264.1; [Cryptococcus gattii NT-10|Cryptococcus gattii WM276]}	{NA}	{cgi:CGB_I4260W; K18749 LSM14, RAP55, SCD6 protein LSM14 -- }	{NA}	{NA}	{NA}	{NA}	{NA}	{NA}	{NA}	{NA}	{NA}
A0756	{Contig12:214613:217182:-}	{ORY30833.1; putative beta-catenin-like protein 1 [Naematelia encephala]}	{NA}	{cne:CNH03260; K12864 CTNNBL1 beta-catenin-like protein 1 -- Genetic Information Processing; Transcription; Spliceosome [PATH:ko03040]}	{NA}	{NA}	{GO:0005515; protein binding; molecular_function}	{NA}	{NA}	{NA}	{NA}	{NA}	{PF00514:Armadillo/beta-catenin-like repeat}
A0757	{Contig12:217456:220921:+}	{ORY30834.1; hypothetical protein BCR39DRAFT_528539 [Naematelia encephala]}	{NA}	{tms:TREMEDRAFT_59596; K11578 ZW10, DSL1 protein transport protein DSL1/ZW10 -- }	{NA}	{NA}	{GO:0019028; viral capsid; cellular_component GO:0005634; nucleus; cellular_component GO:0000775; chromosome, centromeric region; cellular_component GO:0000278; mitotic cell cycle; biological_process}	{NA}	{NA}	{NA}	{NA}	{NA}	{PF05531:Nucleopolyhedrovirus P10 protein PF06248:Centromere/kinetochore Zw10}
A0758	{Contig12:221441:224175:+}	{ORY30836.1; amidase signature domain-containing protein [Naematelia encephala]}	{P27765; Amidase }	{tms:TREMEDRAFT_67366; K01426 E3.5.1.4, amiE amidase 3.5.1.4 Metabolism; Amino acid metabolism; Arginine and proline metabolism [PATH:ko00330] Metabolism; Amino acid metabolism; Phenylalanine metabolism [PATH:ko00360] Metabolism; Amino acid metabolism; Tryptophan metabolism [PATH:ko00380] Metabolism; Xenobiotics biodegradation and metabolism; Aminobenzoate degradation [PATH:ko00627] Metabolism; X…	{NA}	{NA}	{NA}	{NA}	{NA}	{NA}	{NA}	{NA}	{NA}
A0759	{Contig12:224837:226669:+}	{NA}	{NA}	{NA}	{NA}	{NA}	{NA}	{NA}	{NA}	{NA}	{NA}	{NA}	{NA}
A0760	{Contig12:226734:228801:-}	{ORY30838.1; putative alpha-amylase AmyA [Naematelia encephala]}	{Q01117; Alpha-amylase 1 }	{cgi:CGB_J0550C; }	{NA}	{NA}	{GO:0003824; NA GO:0004556; alpha-amylase activity; molecular_function GO:0005509; calcium ion binding; molecular_function GO:0016052; carbohydrate catabolic process; biological_process GO:0005975; carbohydrate metabolic process; biological_process}	{NA}	{NA}	{NA}	{YES}	{AFR94522.1_; GH13_1 alpha-amylase (EC 3.2.1.1); pullulanase (EC 3.2.1.41); cyclomaltodextrin glucanotransferase (EC 2.4.1.19); cyclomaltodextrinase (EC 3.2.1.54); trehalose-6-phosphate hydrolase (EC 3.2.1.93); oligo-alpha-glucosidase (EC 3.2.1.10); maltogenic amylase (EC 3.2.1.133); neopullulanase (EC 3.2.1.135); alpha-glucosidase (EC 3.2.1.20); maltotetraose-forming alpha-amylase (EC 3.2.1.60);…	{PF00128:Alpha amylase, catalytic domain PF09260:Domain of unknown function (DUF1966)}
A0761	{Contig12:232324:234114:+}	{OCF34934.1; hypothetical protein I316_03481 [Kwoniella heveanensis BCC8398]}	{Q7SXW0; Solute carrier family 25 member 39 }	{tms:TREMEDRAFT_59594; K15119 SLC25A39_40 solute carrier family 25, member 39/40 -- }	{Hs7706306; KOG0761 Mitochondrial carrier protein CGI-69 C Energy production and conversion ;}	{gnl|TC-DB|Q9BZJ4; 2.A.29.14.8 Solute carrier family 25 member 39 OS=Homo sapiens GN=SLC25A39 PE=2 SV=2}	{NA}	{NA}	{NA}	{NA}	{NA}	{NA}	{NA}
[truncated: 5,100 more rows]

## Sheet: Table S4
Table S4 Comparative genomics analysis of KOG，GO and KEGG annotations
[truncated: 196 more rows]

[truncated: 7 more sheets: Table S5 , Table S6, Table S7, Table S8, Table S9, Table S10, Table S11]
